# Supplementary material for: Non-base-contacting residues enable kaleidoscopic evolution of metazoan C2H2 zinc finger DNA binding
Source: Genome Biol. 2017 Sep 6;18:167. doi: 10.1186/s13059-017-1287-y (PMC5588721; doi:10.1186/s13059-017-1287-y)
Supplement: Supplementary file 2 — Inferred divergence time of C2H2-ZFs for pairs of human-mouse orthologs. (XLSX 372 kb) [file 13059_2017_1287_MOESM2_ESM.xlsx]

## Sheet: Table S1
Supplementary Table 1. Inferred divergence time of C2H2-ZFs for pairs of human-mouse orthologs. The C2H2-ZF proteins are represented with their Ensembl IDs. The ranges represent the start and end of C2H2-ZFs in the full-length proteins. The numbers within each table correspond to log10 of divergence time (mya). Note that the divergence time may be displayed as rounded numbers depending on the sof…
# Rows: ENSG00000196323 # Columns: ENSMUSG00000047412
ZFs	399-421	427-449
378-400	2.63306	3.39794
406-428	3.39794	2.63306
431-458	NA	NA
466-490	NA	NA
# Rows: ENSG00000114853 # Columns: ENSMUSG00000013419
ZFs	447-470	474-497	501-524	531-553	559-581	587-609	615-637	643-665	671-693
436-459	NA	NA	NA	NA	NA	NA	NA	NA	NA
463-486	NA	NA	NA	NA	NA	NA	NA	NA	NA
490-513	NA	NA	NA	NA	NA	NA	NA	NA	NA
520-542	NA	NA	NA	2.63306	3.39794	3.39794	3.39794	3.39794	3.39794
548-570	NA	NA	NA	3.39794	2.63306	3.39794	3.39794	3.39794	3.39794
576-598	NA	NA	NA	3.39794	3.39794	2.25334	3.39794	3.39794	3.39794
604-626	NA	NA	NA	3.39794	3.39794	3.39794	2.63306	3.39794	3.39794
632-654	NA	NA	NA	3.39794	3.39794	3.39794	3.39794	2.63306	3.39794
660-682	NA	NA	NA	3.39794	3.39794	3.39794	3.39794	3.39794	2.63306
# Rows: ENSG00000140265 # Columns: ENSMUSG00000050619
ZFs	700-722	728-750	756-778	784-806	812-834	840-862
678-700	2.50583	3.39794	3.39794	3.39794	3.39794	3.39794
706-728	3.39794	2.21405	3.39794	3.39794	3.39794	3.39794
734-756	3.39794	3.39794	3.39794	3.39794	3.39794	3.39794
762-784	3.39794	3.39794	3.39794	2.21405	3.39794	3.39794
790-812	3.39794	3.39794	3.39794	3.39794	2.63306	3.39794
818-840	3.39794	3.39794	3.39794	3.39794	3.39794	2.21405
# Rows: ENSG00000198315 # Columns: ENSMUSG00000063894
ZFs	332-354	360-382	388-410	416-438	444-466	472-494	500-522	528-550	556-578
322-344	2.21405	3.39794	3.39794	3.39794	3.39794	3.39794	3.39794	3.39794	3.39794
350-372	3.39794	2.21405	3.39794	3.39794	3.39794	3.39794	3.39794	3.39794	3.39794
378-400	3.39794	3.39794	2.21405	3.39794	3.39794	3.39794	3.39794	3.39794	3.39794
406-428	3.39794	3.39794	3.39794	2.02119	2.50583	3.39794	3.39794	3.39794	3.39794
434-456	3.39794	3.39794	3.39794	2.50583	2.21405	3.39794	3.39794	3.39794	3.39794
462-484	3.39794	3.39794	3.39794	3.39794	3.39794	2.21405	3.39794	3.39794	3.39794
490-512	3.39794	3.39794	3.39794	3.39794	3.39794	3.39794	2.02119	3.39794	3.39794
518-540	3.39794	3.39794	3.39794	3.39794	3.39794	3.39794	3.39794	2.21405	3.39794
546-568	3.39794	3.39794	3.39794	3.39794	3.39794	3.39794	3.39794	3.39794	3.39794
# Rows: ENSG00000275111 # Columns: ENSMUSG00000034800
ZFs	169-191	197-219	225-247	253-275	281-303	309-331	337-359	365-387
186-208	2.02119	3.39794	3.39794	3.39794	3.39794	3.39794	3.39794	3.39794
214-236	3.39794	2.02119	3.39794	3.39794	2.02119	3.39794	3.39794	3.39794
242-264	3.39794	3.39794	2.02119	3.39794	3.39794	3.39794	3.39794	3.39794
270-292	3.39794	3.39794	3.39794	2.21405	3.39794	3.39794	2.21405	3.39794
298-320	3.39794	3.39794	3.39794	3.39794	3.39794	3.39794	3.39794	3.39794
326-348	3.39794	3.39794	3.39794	3.39794	3.39794	2.02119	3.39794	3.39794
354-376	3.39794	3.39794	3.39794	2.21405	3.39794	3.39794	2.02119	3.39794
382-404	3.39794	3.39794	3.39794	3.39794	3.39794	3.39794	3.39794	2.50583
# Rows: ENSG00000085644 # Columns: ENSMUSG00000071256
ZFs	326-348	354-376	382-404	410-432	438-460
317-339	2.25334	3.39794	3.39794	3.39794	3.39794
345-367	3.39794	1.95856	3.39794	3.39794	3.39794
373-395	3.39794	3.39794	2.02119	3.39794	3.39794
401-423	3.39794	3.39794	3.39794	2.02119	3.39794
429-451	3.39794	3.39794	3.39794	3.39794	2.02119
# Rows: ENSG00000112365 # Columns: ENSMUSG00000019826
ZFs	293-315	321-343	349-371	377-399	405-427	433-455	461-483	489-511
294-316	2.50583	3.39794	3.39794	3.39794	3.39794	3.39794	3.39794	3.39794
322-344	3.39794	2.02119	3.39794	3.39794	3.39794	3.39794	3.39794	3.39794
350-372	3.39794	3.39794	2.55108	3.39794	3.39794	3.39794	3.39794	3.39794
378-400	3.39794	3.39794	3.39794	2.55108	3.39794	3.39794	3.39794	3.39794
406-428	3.39794	3.39794	3.39794	3.39794	2.63306	3.39794	3.39794	3.39794
434-456	3.39794	3.39794	3.39794	3.39794	3.39794	2.50583	3.39794	3.39794
462-484	3.39794	3.39794	3.39794	3.39794	3.39794	3.39794	2.92788	3.39794
490-512	3.39794	3.39794	3.39794	3.39794	3.39794	3.39794	3.39794	2.50583
# Rows: ENSG00000166529 # Columns: ENSMUSG00000037017
ZFs	359-381	387-409	415-436	442-464	470-492	498-520	526-548
277-299	2.02119	2.02119	NA	3.39794	3.39794	3.39794	3.39794
305-327	2.02119	2.02119	NA	3.39794	3.39794	3.39794	3.39794
333-354	NA	NA	NA	NA	NA	NA	NA
360-382	3.39794	3.39794	NA	2.02119	3.39794	3.39794	3.39794
388-410	3.39794	3.39794	NA	3.39794	2.02119	3.39794	3.39794
416-438	3.39794	3.39794	NA	3.39794	3.39794	2.02119	3.39794
444-466	3.39794	3.39794	NA	3.39794	3.39794	3.39794	2.02119
# Rows: ENSG00000130818 # Columns: ENSMUSG00000059475
ZFs	233-255	288-310	316-338	344-366	372-394	400-422	426-450	456-478	484-506	512-534	542-564
224-246	2.63306	3.39794	3.39794	3.39794	3.39794	3.39794	NA	3.39794	3.39794	3.39794	3.39794
280-302	3.39794	1.95856	2.97128	3.39794	3.39794	3.39794	NA	3.39794	3.39794	3.39794	3.39794
308-330	3.39794	2.97128	1.95856	3.39794	3.39794	3.39794	NA	3.39794	3.39794	3.39794	3.39794
336-358	3.39794	3.39794	3.39794	1.95856	3.39794	3.39794	NA	3.39794	3.39794	3.39794	3.39794
364-386	3.39794	3.39794	3.39794	3.39794	2.02119	3.39794	NA	3.39794	3.39794	3.39794	3.39794
392-414	3.39794	3.39794	3.39794	3.39794	3.39794	1.95856	NA	3.39794	3.39794	3.39794	3.39794
418-442	NA	NA	NA	NA	NA	NA	NA	NA	NA	NA	NA
448-470	3.39794	3.39794	3.39794	3.39794	3.39794	3.39794	NA	1.95856	3.39794	3.39794	3.39794
476-498	3.39794	3.39794	3.39794	3.39794	3.39794	3.39794	NA	3.39794	1.95856	3.39794	3.39794
504-526	3.39794	3.39794	3.39794	3.39794	3.39794	3.39794	NA	3.39794	2.02119	3.39794	3.39794
532-554	3.39794	3.39794	3.39794	3.39794	3.39794	3.39794	NA	3.39794	3.39794	3.39794	1.95856
# Rows: ENSG00000204366 # Columns: ENSMUSG00000049823
ZFs	333-356	359-381	387-409	415-438
333-356	NA	NA	NA	NA
359-381	NA	2.55108	3.39794	NA
387-409	NA	3.39794	2.63306	NA
415-438	NA	NA	NA	NA
# Rows: ENSG00000164920 # Columns: ENSMUSG00000022330
ZFs	172-194	200-222	228-250
293-315	2.63306	3.39794	3.39794
321-343	3.39794	2.92788	3.39794
349-371	3.39794	3.39794	2.63306
377-399	3.39794	3.39794	3.39794
405-427	3.39794	3.39794	3.39794
# Rows: ENSG00000139651 # Columns: ENSMUSG00000046897
ZFs	88-110	116-138	144-166
101-123	2.21405	3.39794	3.39794
129-151	3.39794	2.50583	3.39794
157-179	3.39794	3.39794	2.02119
# Rows: ENSG00000062370 # Columns: ENSMUSG00000052675
ZFs	523-545	551-573	579-601	607-629	635-657	663-685	691-713	719-741	747-769	775-797	803-825	831-853
525-547	2.63306	3.39794	3.39794	3.39794	3.39794	3.39794	2.63306	3.39794	3.39794	3.39794	2.63306	3.39794
553-575	3.39794	3.39794	3.39794	3.39794	3.39794	3.39794	3.39794	3.39794	3.39794	3.39794	3.39794	3.39794
581-603	3.39794	2.8651	2.8651	2.8651	2.92788	3.39794	3.39794	3.39794	3.39794	2.8651	3.39794	3.39794
609-631	3.39794	2.02119	2.02119	2.02119	2.92788	3.39794	3.39794	3.39794	3.39794	2.8651	3.39794	3.39794
637-659	3.39794	2.8651	2.8651	2.8651	2.92788	3.39794	3.39794	3.39794	3.39794	2.8651	3.39794	3.39794
665-687	3.39794	2.92788	2.92788	2.92788	2.92788	3.39794	3.39794	3.39794	3.39794	2.92788	3.39794	3.39794
693-715	3.39794	3.39794	3.39794	3.39794	3.39794	2.63306	3.39794	3.39794	3.39794	3.39794	3.39794	3.39794
721-743	2.63306	3.39794	3.39794	3.39794	3.39794	3.39794	2.55108	3.39794	3.39794	3.39794	2.55108	3.39794
749-771	3.39794	3.39794	3.39794	3.39794	3.39794	3.39794	3.39794	2.02119	3.39794	3.39794	3.39794	3.39794
777-799	3.39794	3.39794	3.39794	3.39794	3.39794	3.39794	3.39794	3.39794	3.39794	3.39794	3.39794	3.39794
805-827	3.39794	2.8651	2.8651	2.8651	2.92788	3.39794	3.39794	3.39794	3.39794	2.02119	3.39794	3.39794
833-855	2.63306	3.39794	3.39794	3.39794	3.39794	3.39794	2.55108	3.39794	3.39794	3.39794	2.02119	3.39794
861-883	3.39794	3.39794	3.39794	3.39794	3.39794	3.39794	3.39794	3.39794	3.39794	3.39794	3.39794	3.39794
# Rows: ENSG00000204519 # Columns: ENSMUSG00000034071
ZFs	337-359	365-387	393-415	421-443	449-471	477-499	505-527	533-555	561-583	589-611	617-639	645-667	673-695
251-273	3.39794	3.39794	3.39794	3.39794	3.39794	3.39794	2.50583	3.39794	3.39794	3.39794	3.39794	3.39794	3.39794
279-301	3.39794	3.39794	3.39794	3.39794	3.39794	3.39794	3.39794	3.39794	3.39794	3.39794	3.39794	3.39794	3.39794
335-357	3.39794	3.39794	3.39794	3.39794	3.39794	3.39794	3.39794	3.39794	3.39794	3.39794	3.39794	3.39794	3.39794
363-385	3.39794	3.39794	3.39794	3.39794	3.39794	3.39794	3.39794	3.39794	2.50583	3.39794	3.39794	3.39794	3.39794
391-413	3.39794	3.39794	3.39794	2.02119	3.39794	2.02119	3.39794	3.39794	3.39794	3.39794	3.39794	3.39794	3.39794
419-441	3.39794	3.39794	3.39794	3.39794	3.39794	3.39794	3.39794	3.39794	3.39794	3.39794	3.39794	3.39794	3.39794
447-469	3.39794	3.39794	3.39794	3.39794	3.39794	3.39794	3.39794	3.39794	3.39794	3.39794	3.39794	3.39794	3.39794
475-497	3.39794	3.39794	3.39794	3.39794	3.39794	3.39794	2.02119	3.39794	3.39794	3.39794	3.39794	3.39794	3.39794
503-525	3.39794	3.39794	3.39794	3.39794	3.39794	3.39794	3.39794	3.39794	3.39794	3.39794	3.39794	3.39794	3.39794
531-553	3.39794	3.39794	3.39794	3.39794	3.39794	3.39794	3.39794	3.39794	3.39794	3.39794	3.39794	3.39794	3.39794
559-581	3.39794	3.39794	3.39794	3.39794	3.39794	3.39794	3.39794	3.39794	3.39794	3.39794	3.39794	3.39794	3.39794
587-609	3.39794	3.39794	3.39794	3.39794	3.39794	3.39794	3.39794	3.39794	3.39794	3.39794	2.25334	3.39794	3.39794
615-637	3.39794	3.39794	3.39794	3.39794	3.39794	3.39794	3.39794	3.39794	3.39794	3.39794	3.39794	2.02119	3.39794
643-665	3.39794	3.39794	3.39794	3.39794	3.39794	3.39794	3.39794	3.39794	3.39794	3.39794	3.39794	3.39794	3.39794
# Rows: ENSG00000147118 # Columns: ENSMUSG00000054737
ZFs	271-293	299-321	327-349	355-377	383-405	411-433	439-461	467-489	495-517	523-545	551-573	579-601	607-629	635-657
234-256	2.02119	3.39794	3.39794	3.39794	3.39794	3.39794	3.39794	3.39794	3.39794	3.39794	3.39794	3.39794	3.39794	3.39794
262-284	3.39794	2.87379	3.39794	3.39794	3.39794	3.39794	2.92788	3.39794	3.39794	3.39794	2.92788	3.39794	3.39794	3.39794
290-312	3.39794	3.39794	2.02119	3.39794	3.39794	3.39794	3.39794	3.39794	3.39794	3.39794	3.39794	3.39794	3.39794	3.39794
318-340	3.39794	3.39794	3.39794	2.02119	3.39794	3.39794	3.39794	3.39794	3.39794	3.39794	3.39794	3.39794	3.39794	3.39794
346-368	3.39794	3.39794	3.39794	3.39794	2.02119	3.39794	3.39794	3.39794	3.39794	3.39794	3.39794	3.39794	3.39794	3.39794
374-396	3.39794	3.39794	3.39794	3.39794	3.39794	2.02119	3.39794	3.39794	3.39794	3.39794	3.39794	3.39794	3.39794	3.39794
402-424	3.39794	2.92788	3.39794	3.39794	3.39794	3.39794	2.02119	3.39794	3.39794	3.39794	2.50583	3.39794	3.39794	3.39794
430-452	3.39794	3.39794	3.39794	3.39794	3.39794	3.39794	3.39794	2.02119	3.39794	3.39794	3.39794	3.39794	3.39794	3.39794
458-480	3.39794	3.39794	3.39794	3.39794	3.39794	3.39794	3.39794	3.39794	2.02119	2.92788	3.39794	2.92788	3.39794	3.39794
486-508	3.39794	3.39794	3.39794	3.39794	3.39794	3.39794	3.39794	3.39794	2.92788	2.02119	3.39794	2.92788	3.39794	3.39794
514-536	3.39794	2.92788	3.39794	3.39794	3.39794	3.39794	2.50583	3.39794	3.39794	3.39794	2.02119	3.39794	3.39794	3.39794
542-564	3.39794	3.39794	3.39794	3.39794	3.39794	3.39794	3.39794	3.39794	2.92788	2.92788	3.39794	2.02119	3.39794	3.39794
570-592	3.39794	3.39794	3.39794	3.39794	3.39794	3.39794	3.39794	3.39794	3.39794	3.39794	3.39794	3.39794	2.02119	3.39794
598-620	3.39794	3.39794	3.39794	3.39794	3.39794	3.39794	3.39794	3.39794	3.39794	3.39794	3.39794	3.39794	3.39794	2.02119
# Rows: ENSG00000111087 # Columns: ENSMUSG00000025407
ZFs	238-263	304-328	334-359	365-390
235-260	NA	NA	NA	NA
301-325	NA	NA	NA	NA
331-356	NA	NA	NA	NA
362-387	NA	NA	NA	NA
# Rows: ENSG00000161914 # Columns: ENSMUSG00000038895
ZFs	475-500	506-530	536-558	564-586	594-617
467-492	NA	NA	NA	NA	NA
498-522	NA	NA	NA	NA	NA
528-550	NA	NA	2.50583	3.39794	NA
556-578	NA	NA	3.39794	2.63306	NA
586-609	NA	NA	NA	NA	NA
# Rows: ENSG00000169635 # Columns: ENSMUSG00000050240
ZFs	446-468	509-531	537-559	565-587	593-615
442-464	2.02119	3.39794	3.39794	3.39794	3.39794
505-527	3.39794	2.02119	3.39794	3.39794	3.39794
533-555	3.39794	3.39794	2.63306	3.39794	3.39794
561-583	3.39794	3.39794	3.39794	2.21405	3.39794
589-611	3.39794	3.39794	3.39794	3.39794	2.63306
# Rows: ENSG00000099326 # Columns: ENSMUSG00000030380
ZFs	436-458	464-486	492-514	520-542	565-587	593-615	621-643	649-671	677-699	704-727	733-755	761-783	789-811
356-378	2.02119	3.39794	3.39794	3.39794	3.39794	3.39794	3.39794	3.39794	3.39794	NA	3.39794	3.39794	3.39794
384-406	3.39794	2.02119	3.39794	3.39794	3.39794	3.39794	3.39794	3.39794	3.39794	NA	3.39794	3.39794	3.39794
412-434	3.39794	3.39794	2.02119	3.39794	3.39794	3.39794	3.39794	3.39794	3.39794	NA	3.39794	3.39794	3.39794
440-462	3.39794	3.39794	3.39794	2.02119	3.39794	3.39794	3.39794	3.39794	3.39794	NA	3.39794	3.39794	3.39794
485-507	3.39794	3.39794	3.39794	3.39794	2.02119	3.39794	3.39794	3.39794	3.39794	NA	3.39794	3.39794	3.39794
513-535	3.39794	3.39794	3.39794	3.39794	3.39794	2.02119	3.39794	3.39794	3.39794	NA	3.39794	3.39794	3.39794
541-563	3.39794	3.39794	3.39794	3.39794	3.39794	3.39794	2.02119	3.39794	3.39794	NA	2.02119	3.39794	3.39794
569-591	3.39794	3.39794	3.39794	3.39794	3.39794	3.39794	3.39794	2.02119	3.39794	NA	3.39794	2.92788	3.39794
597-619	3.39794	3.39794	3.39794	3.39794	3.39794	3.39794	3.39794	3.39794	2.02119	NA	3.39794	3.39794	3.39794
625-647	3.39794	3.39794	3.39794	3.39794	3.39794	3.39794	3.39794	3.39794	3.39794	NA	3.39794	3.39794	3.39794
653-675	3.39794	3.39794	3.39794	3.39794	3.39794	3.39794	2.02119	3.39794	3.39794	NA	2.02119	3.39794	3.39794
681-703	3.39794	3.39794	3.39794	3.39794	3.39794	3.39794	3.39794	2.92788	3.39794	NA	3.39794	2.02119	3.39794
709-731	3.39794	3.39794	3.39794	3.39794	3.39794	3.39794	3.39794	3.39794	3.39794	NA	3.39794	3.39794	2.02119
# Rows: ENSG00000169554 # Columns: ENSMUSG00000026872
ZFs	255-278	285-307	326-348	354-378	625-648	1043-1065	1071-1093
211-234	NA	NA	NA	NA	NA	NA	NA
241-263	NA	2.55108	3.39794	NA	NA	3.39794	3.39794
282-304	NA	3.39794	2.63306	NA	NA	3.39794	3.39794
335-359	NA	NA	NA	NA	NA	NA	NA
606-629	NA	NA	NA	NA	NA	NA	NA
1024-1046	NA	3.39794	3.39794	NA	NA	2.63306	3.39794
1052-1074	NA	3.39794	3.39794	NA	NA	3.39794	2.63306
# Rows: ENSG00000154957 # Columns: ENSMUSG00000018347
ZFs	415-437	443-465	469-493	499-521	527-549
408-430	2.02119	3.39794	NA	3.39794	3.39794
436-458	3.39794	1.95856	NA	3.39794	3.39794
462-486	NA	NA	NA	NA	NA
492-514	3.39794	3.39794	NA	2.02119	3.39794
520-542	3.39794	3.39794	NA	3.39794	2.02119
# Rows: ENSG00000196652 # Columns: ENSMUSG00000055991
ZFs	341-363	369-391	397-419	425-447	540-562	568-590	596-618	624-646	652-674	708-730	764-786	792-814
346-368	2.02119	3.39794	3.39794	3.39794	3.39794	3.39794	3.39794	3.39794	3.39794	3.39794	3.39794	3.39794
374-396	3.39794	2.02119	3.39794	3.39794	3.39794	2.21405	3.39794	3.39794	3.39794	3.39794	3.39794	3.39794
402-424	3.39794	3.39794	2.02119	3.39794	3.39794	3.39794	2.21405	3.39794	3.39794	3.39794	3.39794	3.39794
430-452	3.39794	3.39794	3.39794	2.21405	3.39794	3.39794	3.39794	3.39794	3.39794	3.39794	3.39794	3.39794
549-571	3.39794	3.39794	3.39794	3.39794	2.21405	3.39794	3.39794	3.39794	3.39794	3.39794	3.39794	3.39794
577-599	3.39794	2.21405	3.39794	3.39794	3.39794	1.95856	3.39794	3.39794	3.39794	3.39794	3.39794	3.39794
605-627	3.39794	3.39794	2.21405	3.39794	3.39794	3.39794	2.21405	3.39794	3.39794	3.39794	3.39794	3.39794
633-655	3.39794	3.39794	3.39794	3.39794	3.39794	3.39794	3.39794	2.02119	3.39794	3.39794	3.39794	3.39794
661-683	3.39794	3.39794	3.39794	3.39794	3.39794	3.39794	3.39794	3.39794	2.02119	3.39794	3.39794	3.39794
717-739	3.39794	3.39794	3.39794	3.39794	3.39794	3.39794	3.39794	3.39794	3.39794	2.02119	3.39794	3.39794
773-795	3.39794	3.39794	3.39794	3.39794	3.39794	3.39794	3.39794	3.39794	3.39794	3.39794	2.21405	3.39794
801-823	3.39794	3.39794	3.39794	3.39794	3.39794	3.39794	3.39794	3.39794	3.39794	3.39794	3.39794	1.95856
# Rows: ENSG00000166188 # Columns: ENSMUSG00000046556
ZFs	75-99	131-153	201-223	229-251	257-279	314-336	342-364	370-392	427-449	485-507	513-535	541-563
76-100	NA	NA	NA	NA	NA	NA	NA	NA	NA	NA	NA	NA
132-154	NA	1.95856	3.39794	3.39794	3.39794	3.39794	3.39794	3.39794	3.39794	3.39794	3.39794	3.39794
202-224	NA	3.39794	2.25334	3.39794	3.39794	3.39794	3.39794	3.39794	3.39794	3.39794	3.39794	3.39794
230-252	NA	3.39794	3.39794	2.55108	3.39794	3.39794	3.39794	3.39794	3.39794	3.39794	3.39794	3.39794
258-280	NA	3.39794	3.39794	3.39794	2.02119	3.39794	3.39794	3.39794	3.39794	3.39794	3.39794	3.39794
315-337	NA	3.39794	3.39794	3.39794	3.39794	2.50583	3.39794	3.39794	3.39794	3.39794	3.39794	3.39794
343-365	NA	3.39794	3.39794	3.39794	3.39794	3.39794	2.02119	3.39794	3.39794	3.39794	3.39794	3.39794
371-393	NA	3.39794	3.39794	3.39794	3.39794	3.39794	3.39794	2.02119	3.39794	3.39794	3.39794	3.39794
428-450	NA	3.39794	3.39794	3.39794	3.39794	3.39794	3.39794	3.39794	2.50583	3.39794	3.39794	3.39794
486-508	NA	3.39794	3.39794	3.39794	3.39794	3.39794	3.39794	3.39794	3.39794	2.50583	3.39794	3.39794
514-536	NA	3.39794	3.39794	3.39794	3.39794	3.39794	3.39794	3.39794	3.39794	3.39794	2.50583	3.39794
542-564	NA	3.39794	3.39794	3.39794	3.39794	3.39794	3.39794	3.39794	3.39794	3.39794	3.39794	2.02119
# Rows: ENSG00000254004 # Columns: ENSMUSG00000049421
ZFs	23-45	79-101	131-153	159-181	187-209	215-237	243-265	271-293	299-321	327-349	355-377	383-405
27-49	3.39794	3.39794	3.39794	3.39794	3.39794	3.39794	3.39794	3.39794	3.39794	3.39794	3.39794	3.39794
55-77	3.39794	3.39794	3.39794	3.39794	3.39794	3.39794	3.39794	3.39794	3.39794	3.39794	3.39794	3.39794
83-105	3.39794	3.39794	3.39794	3.39794	3.39794	3.39794	3.39794	3.39794	3.39794	3.39794	3.39794	3.39794
136-158	3.39794	3.39794	2.02119	3.39794	3.39794	3.39794	2.02119	3.39794	3.39794	3.39794	3.39794	3.39794
164-186	3.39794	3.39794	3.39794	2.02119	3.39794	3.39794	3.39794	2.21405	3.39794	3.39794	3.39794	3.39794
192-214	3.39794	3.39794	3.39794	3.39794	3.39794	3.39794	3.39794	3.39794	3.39794	3.39794	3.39794	3.39794
220-242	3.39794	3.39794	3.39794	3.39794	3.39794	2.02119	3.39794	3.39794	3.39794	3.39794	3.39794	3.39794
248-270	3.39794	3.39794	2.02119	3.39794	3.39794	3.39794	2.02119	3.39794	3.39794	3.39794	3.39794	3.39794
276-298	3.39794	3.39794	3.39794	2.21405	3.39794	3.39794	3.39794	2.02119	3.39794	3.39794	3.39794	3.39794
304-326	3.39794	3.39794	3.39794	3.39794	3.39794	3.39794	3.39794	3.39794	2.02119	3.39794	3.39794	3.39794
332-354	3.39794	3.39794	3.39794	3.39794	3.39794	3.39794	3.39794	3.39794	3.39794	2.02119	3.39794	3.39794
360-382	3.39794	3.39794	3.39794	3.39794	3.39794	3.39794	3.39794	3.39794	3.39794	3.39794	2.02119	3.39794
388-410	3.39794	3.39794	3.39794	3.39794	3.39794	3.39794	3.39794	3.39794	3.39794	3.39794	3.39794	2.02119
# Rows: ENSG00000173275 # Columns: ENSMUSG00000073176
ZFs	323-345	351-373	379-401	407-429	435-457	463-485	491-513
323-345	2.02119	3.39794	3.39794	3.39794	3.39794	3.39794	3.39794
351-373	3.39794	2.02119	3.39794	3.39794	3.39794	3.39794	3.39794
379-401	3.39794	3.39794	2.02119	3.39794	3.39794	3.39794	3.39794
407-429	3.39794	3.39794	3.39794	2.02119	3.39794	3.39794	3.39794
435-457	3.39794	3.39794	3.39794	3.39794	2.02119	3.39794	3.39794
463-485	3.39794	3.39794	3.39794	3.39794	3.39794	2.02119	3.39794
491-513	3.39794	3.39794	3.39794	3.39794	3.39794	3.39794	1.95856
# Rows: ENSG00000178187 # Columns: ENSMUSG00000048728
ZFs	191-213	230-252	258-280	286-308	314-336	342-364	370-392	398-420	426-448	454-476	482-504	510-532
178-200	2.92788	3.39794	3.39794	3.39794	3.39794	3.39794	3.39794	3.39794	3.39794	3.39794	3.39794	3.39794
216-238	3.39794	2.02119	3.39794	3.39794	3.39794	3.39794	3.39794	3.39794	3.39794	3.39794	3.39794	3.39794
244-266	3.39794	3.39794	2.02119	3.39794	3.39794	3.39794	3.39794	3.39794	3.39794	3.39794	3.39794	3.39794
272-294	3.39794	3.39794	3.39794	2.02119	3.39794	3.39794	3.39794	3.39794	3.39794	3.39794	3.39794	3.39794
300-322	3.39794	3.39794	3.39794	3.39794	2.02119	3.39794	3.39794	3.39794	3.39794	3.39794	3.39794	3.39794
328-350	3.39794	3.39794	3.39794	3.39794	3.39794	2.02119	3.39794	3.39794	3.39794	3.39794	3.39794	3.39794
356-378	3.39794	3.39794	3.39794	3.39794	3.39794	3.39794	2.02119	3.39794	3.39794	3.39794	3.39794	3.39794
384-406	3.39794	3.39794	3.39794	3.39794	3.39794	3.39794	3.39794	2.02119	3.39794	3.39794	3.39794	3.39794
412-434	3.39794	3.39794	3.39794	3.39794	3.39794	3.39794	3.39794	3.39794	2.02119	3.39794	3.39794	3.39794
440-462	3.39794	3.39794	3.39794	3.39794	3.39794	3.39794	3.39794	3.39794	3.39794	2.02119	3.39794	3.39794
468-490	3.39794	3.39794	3.39794	3.39794	3.39794	3.39794	3.39794	3.39794	3.39794	3.39794	3.39794	3.39794
496-518	3.39794	3.39794	3.39794	3.39794	3.39794	3.39794	3.39794	3.39794	3.39794	3.39794	3.39794	2.02119
# Rows: ENSG00000103343 # Columns: ENSMUSG00000054939
ZFs	326-348	354-376	382-404
326-348	2.02119	3.39794	3.39794
354-376	3.39794	2.02119	3.39794
382-404	3.39794	3.39794	2.02119
# Rows: ENSG00000185278 # Columns: ENSMUSG00000043467
ZFs	375-397	403-425	431-454
373-395	2.55108	3.39794	NA
401-423	3.39794	2.55108	NA
429-452	NA	NA	NA
# Rows: ENSG00000182318 # Columns: ENSMUSG00000054715
ZFs	298-320	326-348	354-376	382-404	410-432	438-460	466-488
268-290	3.39794	3.39794	3.39794	3.39794	3.39794	3.39794	3.39794
296-318	2.02119	3.39794	3.39794	3.39794	3.39794	3.39794	3.39794
324-346	3.39794	3.39794	3.39794	3.39794	3.39794	3.39794	3.39794
352-374	3.39794	3.39794	3.39794	3.39794	3.39794	3.39794	3.39794
380-402	3.39794	3.39794	3.39794	3.39794	3.39794	3.39794	3.39794
408-430	3.39794	3.39794	3.39794	3.39794	2.02119	3.39794	3.39794
436-458	3.39794	3.39794	3.39794	3.39794	3.39794	2.97128	3.39794
464-486	3.39794	3.39794	3.39794	3.39794	3.39794	3.39794	2.02119
# Rows: ENSG00000196670 # Columns: ENSMUSG00000046311
ZFs	124-146	152-174	180-202	206-230	236-258	264-286	292-314	320-342	348-370	376-398	404-426	432-454	460-482	488-510	516-538	544-566	572-594	600-622	628-650	656-678	684-706	712-734	740-762	768-790	796-817	823-845
141-163	2.02119	3.39794	3.39794	NA	3.39794	3.39794	3.39794	3.39794	3.39794	3.39794	3.39794	3.39794	3.39794	3.39794	3.39794	3.39794	3.39794	3.39794	3.39794	3.39794	3.39794	3.39794	3.39794	3.39794	NA	3.39794
169-191	3.39794	2.02119	3.39794	NA	2.8651	3.39794	3.39794	3.39794	3.39794	3.39794	3.39794	3.39794	3.39794	3.39794	3.39794	3.39794	3.39794	3.39794	3.39794	3.39794	3.39794	3.39794	3.39794	3.39794	NA	3.39794
197-219	3.39794	3.39794	2.02119	NA	3.39794	3.39794	3.39794	3.39794	3.39794	3.39794	3.39794	3.39794	3.39794	3.39794	3.39794	2.02119	3.39794	3.39794	3.39794	2.02119	3.39794	3.39794	3.39794	2.02119	NA	3.39794
223-247	NA	NA	NA	NA	NA	NA	NA	NA	NA	NA	NA	NA	NA	NA	NA	NA	NA	NA	NA	NA	NA	NA	NA	NA	NA	NA
253-275	3.39794	2.8651	3.39794	NA	2.02119	3.39794	3.39794	3.39794	3.39794	3.39794	3.39794	3.39794	3.39794	3.39794	3.39794	3.39794	3.39794	3.39794	3.39794	3.39794	3.39794	3.39794	3.39794	3.39794	NA	3.39794
281-303	3.39794	3.39794	3.39794	NA	3.39794	2.02119	3.39794	3.39794	3.39794	3.39794	3.39794	3.39794	3.39794	3.39794	3.39794	3.39794	3.39794	3.39794	3.39794	3.39794	3.39794	3.39794	3.39794	3.39794	NA	3.39794
309-331	3.39794	3.39794	3.39794	NA	3.39794	3.39794	2.02119	3.39794	3.39794	3.39794	3.39794	3.39794	3.39794	3.39794	3.39794	3.39794	3.39794	3.39794	3.39794	3.39794	3.39794	3.39794	3.39794	3.39794	NA	3.39794
337-359	3.39794	3.39794	3.39794	NA	3.39794	3.39794	3.39794	2.02119	3.39794	3.39794	3.39794	3.39794	3.39794	3.39794	3.39794	3.39794	3.39794	3.39794	3.39794	3.39794	3.39794	3.39794	3.39794	3.39794	NA	3.39794
365-387	3.39794	3.39794	3.39794	NA	3.39794	3.39794	3.39794	3.39794	2.02119	3.39794	3.39794	3.39794	3.39794	3.39794	3.39794	3.39794	3.39794	3.39794	3.39794	3.39794	3.39794	3.39794	3.39794	3.39794	NA	3.39794
393-415	3.39794	3.39794	3.39794	NA	3.39794	3.39794	3.39794	3.39794	3.39794	2.92788	3.39794	3.39794	3.39794	3.39794	3.39794	3.39794	3.39794	3.39794	3.39794	3.39794	3.39794	3.39794	3.39794	3.39794	NA	3.39794
421-443	3.39794	3.39794	3.39794	NA	3.39794	3.39794	3.39794	3.39794	3.39794	3.39794	2.02119	3.39794	3.39794	3.39794	3.39794	3.39794	3.39794	3.39794	3.39794	3.39794	3.39794	3.39794	3.39794	3.39794	NA	3.39794
449-471	3.39794	3.39794	3.39794	NA	3.39794	3.39794	3.39794	3.39794	3.39794	3.39794	3.39794	2.02119	3.39794	3.39794	3.39794	3.39794	3.39794	3.39794	3.39794	3.39794	3.39794	3.39794	3.39794	3.39794	NA	3.39794
477-499	3.39794	3.39794	3.39794	NA	3.39794	3.39794	3.39794	3.39794	3.39794	3.39794	3.39794	3.39794	2.02119	3.39794	3.39794	3.39794	3.39794	3.39794	3.39794	3.39794	3.39794	3.39794	3.39794	3.39794	NA	3.39794
505-527	3.39794	3.39794	3.39794	NA	3.39794	3.39794	3.39794	3.39794	3.39794	3.39794	3.39794	3.39794	3.39794	2.02119	3.39794	3.39794	3.39794	3.39794	3.39794	3.39794	3.39794	3.39794	3.39794	3.39794	NA	3.39794
533-555	3.39794	3.39794	3.39794	NA	3.39794	3.39794	3.39794	3.39794	3.39794	3.39794	3.39794	3.39794	3.39794	3.39794	2.02119	3.39794	3.39794	3.39794	3.39794	3.39794	3.39794	3.39794	3.39794	3.39794	NA	3.39794
561-583	3.39794	3.39794	2.02119	NA	3.39794	3.39794	3.39794	3.39794	3.39794	3.39794	3.39794	3.39794	3.39794	3.39794	3.39794	2.02119	3.39794	3.39794	3.39794	2.02119	3.39794	3.39794	3.39794	2.02119	NA	3.39794
589-611	3.39794	3.39794	3.39794	NA	3.39794	3.39794	3.39794	3.39794	3.39794	3.39794	3.39794	3.39794	3.39794	3.39794	3.39794	3.39794	1.95856	3.39794	3.39794	3.39794	3.39794	3.39794	3.39794	3.39794	NA	3.39794
617-639	3.39794	3.39794	3.39794	NA	3.39794	3.39794	3.39794	3.39794	3.39794	3.39794	3.39794	3.39794	3.39794	3.39794	3.39794	3.39794	3.39794	2.02119	3.39794	3.39794	3.39794	3.39794	3.39794	3.39794	NA	3.39794
645-667	3.39794	3.39794	3.39794	NA	3.39794	3.39794	3.39794	3.39794	3.39794	3.39794	3.39794	3.39794	3.39794	3.39794	3.39794	3.39794	3.39794	3.39794	2.02119	3.39794	3.39794	3.39794	3.39794	3.39794	NA	3.39794
673-695	3.39794	3.39794	2.02119	NA	3.39794	3.39794	3.39794	3.39794	3.39794	3.39794	3.39794	3.39794	3.39794	3.39794	3.39794	2.02119	3.39794	3.39794	3.39794	2.02119	3.39794	3.39794	3.39794	2.02119	NA	3.39794
701-723	3.39794	3.39794	3.39794	NA	3.39794	3.39794	3.39794	3.39794	3.39794	3.39794	3.39794	3.39794	3.39794	3.39794	3.39794	3.39794	3.39794	3.39794	3.39794	3.39794	2.02119	3.39794	3.39794	3.39794	NA	3.39794
729-751	3.39794	3.39794	3.39794	NA	3.39794	3.39794	3.39794	3.39794	3.39794	3.39794	3.39794	3.39794	3.39794	3.39794	3.39794	3.39794	3.39794	3.39794	3.39794	3.39794	3.39794	2.02119	3.39794	3.39794	NA	3.39794
757-779	3.39794	3.39794	3.39794	NA	3.39794	3.39794	3.39794	3.39794	3.39794	3.39794	3.39794	3.39794	3.39794	3.39794	3.39794	3.39794	3.39794	3.39794	3.39794	3.39794	3.39794	3.39794	2.02119	3.39794	NA	3.39794
785-807	3.39794	3.39794	2.02119	NA	3.39794	3.39794	3.39794	3.39794	3.39794	3.39794	3.39794	3.39794	3.39794	3.39794	3.39794	2.02119	3.39794	3.39794	3.39794	2.02119	3.39794	3.39794	3.39794	2.02119	NA	3.39794
813-834	NA	NA	NA	NA	NA	NA	NA	NA	NA	NA	NA	NA	NA	NA	NA	NA	NA	NA	NA	NA	NA	NA	NA	NA	NA	NA
840-862	3.39794	3.39794	3.39794	NA	3.39794	3.39794	3.39794	3.39794	3.39794	3.39794	3.39794	3.39794	3.39794	3.39794	3.39794	3.39794	3.39794	3.39794	3.39794	3.39794	3.39794	3.39794	3.39794	3.39794	NA	3.39794
# Rows: ENSG00000167625 # Columns: ENSMUSG00000046541
ZFs	56-78	108-130	140-163	200-222	280-303	312-334	339-361	367-389	395-416	447-470	477-499	505-527	533-555	578-600
57-79	2.02119	2.92788	NA	2.92788	NA	3.39794	3.39794	3.39794	NA	NA	3.39794	3.39794	3.39794	3.39794
108-130	2.92788	2.02119	NA	2.92788	NA	3.39794	3.39794	3.39794	NA	NA	3.39794	3.39794	3.39794	3.39794
140-163	NA	NA	NA	NA	NA	NA	NA	NA	NA	NA	NA	NA	NA	NA
197-219	2.92788	2.92788	NA	2.02119	NA	3.39794	3.39794	3.39794	NA	NA	3.39794	3.39794	3.39794	3.39794
273-296	NA	NA	NA	NA	NA	NA	NA	NA	NA	NA	NA	NA	NA	NA
305-327	3.39794	3.39794	NA	3.39794	NA	1.95856	3.39794	3.39794	NA	NA	3.39794	3.39794	3.39794	3.39794
332-354	3.39794	3.39794	NA	3.39794	NA	3.39794	2.02119	3.39794	NA	NA	3.39794	3.39794	3.39794	3.39794
360-382	3.39794	3.39794	NA	3.39794	NA	3.39794	3.39794	2.21405	NA	NA	3.39794	3.39794	3.39794	3.39794
388-409	NA	NA	NA	NA	NA	NA	NA	NA	NA	NA	NA	NA	NA	NA
442-465	NA	NA	NA	NA	NA	NA	NA	NA	NA	NA	NA	NA	NA	NA
472-494	3.39794	3.39794	NA	3.39794	NA	3.39794	3.39794	3.39794	NA	NA	2.02119	3.39794	3.39794	3.39794
500-522	3.39794	3.39794	NA	3.39794	NA	3.39794	3.39794	3.39794	NA	NA	3.39794	2.02119	3.39794	3.39794
528-550	3.39794	3.39794	NA	3.39794	NA	3.39794	3.39794	3.39794	NA	NA	3.39794	3.39794	2.02119	3.39794
573-595	3.39794	3.39794	NA	3.39794	NA	3.39794	3.39794	3.39794	NA	NA	3.39794	3.39794	3.39794	2.02119
# Rows: ENSG00000102870 # Columns: ENSMUSG00000045639
ZFs	149-171	177-199	205-227	233-255	261-283	289-311	317-339	345-367	373-395	401-423	429-451	457-479	485-507	513-535	568-590	658-683	713-735	766-788	840-862
150-172	2.25334	3.39794	3.39794	3.39794	3.39794	3.39794	3.39794	3.39794	3.39794	3.39794	3.39794	3.39794	3.39794	3.39794	3.39794	NA	3.39794	3.39794	3.39794
178-200	3.39794	2.25334	3.39794	3.39794	3.39794	3.39794	3.39794	3.39794	3.39794	3.39794	3.39794	3.39794	3.39794	3.39794	3.39794	NA	3.39794	3.39794	3.39794
206-228	3.39794	3.39794	2.25334	3.39794	3.39794	3.39794	3.39794	3.39794	3.39794	3.39794	3.39794	3.39794	3.39794	3.39794	3.39794	NA	3.39794	3.39794	3.39794
234-256	3.39794	3.39794	3.39794	2.25334	3.39794	3.39794	3.39794	3.39794	3.39794	3.39794	3.39794	3.39794	3.39794	3.39794	3.39794	NA	3.39794	3.39794	3.39794
262-284	3.39794	3.39794	3.39794	3.39794	2.25334	3.39794	3.39794	3.39794	3.39794	3.39794	3.39794	3.39794	3.39794	3.39794	3.39794	NA	3.39794	3.39794	3.39794
290-312	3.39794	3.39794	3.39794	3.39794	3.39794	2.02119	3.39794	3.39794	3.39794	3.39794	3.39794	3.39794	3.39794	3.39794	3.39794	NA	3.39794	3.39794	3.39794
318-340	3.39794	3.39794	3.39794	3.39794	3.39794	3.39794	2.25334	3.39794	3.39794	3.39794	3.39794	3.39794	3.39794	3.39794	3.39794	NA	3.39794	3.39794	3.39794
346-368	3.39794	3.39794	3.39794	3.39794	3.39794	3.39794	3.39794	2.25334	3.39794	3.39794	3.39794	3.39794	3.39794	3.39794	3.39794	NA	3.39794	3.39794	3.39794
374-396	3.39794	3.39794	3.39794	3.39794	3.39794	3.39794	3.39794	3.39794	2.25334	3.39794	3.39794	3.39794	3.39794	3.39794	3.39794	NA	3.39794	3.39794	3.39794
402-424	3.39794	3.39794	3.39794	3.39794	3.39794	3.39794	3.39794	3.39794	3.39794	2.25334	3.39794	3.39794	3.39794	3.39794	3.39794	NA	2.50583	3.39794	3.39794
430-452	3.39794	3.39794	3.39794	3.39794	3.39794	3.39794	3.39794	3.39794	3.39794	3.39794	2.21405	3.39794	3.39794	3.39794	3.39794	NA	3.39794	3.39794	3.39794
458-480	3.39794	3.39794	3.39794	3.39794	3.39794	3.39794	3.39794	3.39794	3.39794	3.39794	3.39794	2.02119	3.39794	3.39794	3.39794	NA	3.39794	3.39794	3.39794
486-508	3.39794	3.39794	3.39794	3.39794	3.39794	3.39794	3.39794	3.39794	3.39794	3.39794	3.39794	3.39794	2.21405	3.39794	3.39794	NA	3.39794	3.39794	3.39794
514-536	3.39794	3.39794	3.39794	3.39794	3.39794	3.39794	3.39794	3.39794	3.39794	3.39794	3.39794	3.39794	3.39794	2.02119	3.39794	NA	3.39794	3.39794	3.39794
569-591	3.39794	3.39794	3.39794	3.39794	3.39794	3.39794	3.39794	3.39794	3.39794	3.39794	3.39794	3.39794	3.39794	3.39794	2.02119	NA	3.39794	3.39794	3.39794
662-684	3.39794	3.39794	3.39794	3.39794	3.39794	3.39794	3.39794	3.39794	3.39794	3.39794	3.39794	3.39794	3.39794	3.39794	3.39794	NA	3.39794	3.39794	3.39794
714-736	3.39794	3.39794	3.39794	3.39794	3.39794	3.39794	3.39794	3.39794	3.39794	2.50583	3.39794	3.39794	3.39794	3.39794	3.39794	NA	2.50583	3.39794	3.39794
768-790	3.39794	3.39794	3.39794	3.39794	3.39794	3.39794	3.39794	3.39794	3.39794	3.39794	3.39794	3.39794	3.39794	3.39794	3.39794	NA	3.39794	1.95856	3.39794
842-864	3.39794	3.39794	3.39794	3.39794	3.39794	3.39794	3.39794	3.39794	3.39794	3.39794	3.39794	3.39794	3.39794	3.39794	3.39794	NA	3.39794	3.39794	1.95856
# Rows: ENSG00000197343 # Columns: ENSMUSG00000007812
ZFs	243-265	271-293	334-356	359-383	411-433	439-461
247-269	1.95856	3.39794	3.39794	NA	3.39794	3.39794
275-297	3.39794	2.02119	3.39794	NA	3.39794	3.39794
338-360	3.39794	3.39794	2.02119	NA	3.39794	3.39794
363-387	NA	NA	NA	NA	NA	NA
415-437	3.39794	3.39794	3.39794	NA	2.21405	3.39794
443-465	3.39794	3.39794	3.39794	NA	3.39794	1.95856
# Rows: ENSG00000106261 # Columns: ENSMUSG00000029729
ZFs	375-397	403-425	431-453	459-481	487-509	515-537
377-399	2.02119	3.39794	3.39794	3.39794	3.39794	2.97128
405-427	3.39794	2.50583	3.39794	3.39794	3.39794	3.39794
433-455	3.39794	3.39794	2.21405	3.39794	3.39794	3.39794
461-483	3.39794	3.39794	3.39794	2.21405	3.39794	3.39794
489-511	3.39794	3.39794	3.39794	3.39794	2.02119	3.39794
517-539	2.97128	3.39794	3.39794	3.39794	3.39794	2.02119
# Rows: ENSG00000171448 # Columns: ENSMUSG00000050714
ZFs	284-306	309-331	337-359	365-388
273-295	2.55108	3.39794	3.39794	NA
298-320	3.39794	2.63306	3.39794	NA
326-348	3.39794	3.39794	2.55108	NA
354-377	NA	NA	NA	NA
# Rows: ENSG00000176472 # Columns: ENSMUSG00000066721
ZFs	57-79	85-107	113-135	141-163	171-193	207-229
162-184	2.21405	2.21405	3.39794	3.39794	2.21405	3.39794
190-212	2.21405	2.02119	3.39794	3.39794	2.21405	3.39794
218-240	3.39794	3.39794	2.02119	3.39794	3.39794	3.39794
246-268	3.39794	3.39794	3.39794	2.21405	3.39794	3.39794
276-298	2.21405	2.21405	3.39794	3.39794	2.02119	3.39794
312-334	3.39794	3.39794	3.39794	3.39794	3.39794	2.02119
# Rows: ENSG00000136826 # Columns: ENSMUSG00000003032
ZFs	400-424	430-454	460-482
396-420	NA	NA	NA
426-450	NA	NA	NA
456-478	NA	NA	2.63306
# Rows: ENSG00000125945 # Columns: ENSMUSG00000051351
ZFs	120-142	148-170	176-198	204-226	232-254	260-282	288-310	316-338	344-366	372-394	400-422	428-450
138-160	2.02119	3.39794	3.39794	3.39794	3.39794	3.39794	3.39794	3.39794	3.39794	3.39794	3.39794	3.39794
166-188	3.39794	2.02119	3.39794	3.39794	3.39794	3.39794	3.39794	3.39794	3.39794	3.39794	3.39794	3.39794
194-216	3.39794	3.39794	2.02119	3.39794	3.39794	3.39794	3.39794	3.39794	3.39794	3.39794	3.39794	3.39794
222-244	3.39794	3.39794	3.39794	2.21405	3.39794	3.39794	3.39794	3.39794	3.39794	3.39794	3.39794	3.39794
250-272	3.39794	3.39794	3.39794	3.39794	2.21405	3.39794	3.39794	3.39794	3.39794	3.39794	3.39794	3.39794
278-300	3.39794	3.39794	3.39794	3.39794	3.39794	2.02119	3.39794	3.39794	3.39794	3.39794	3.39794	3.39794
306-328	3.39794	3.39794	3.39794	3.39794	3.39794	3.39794	2.02119	3.39794	3.39794	3.39794	3.39794	3.39794
334-356	3.39794	3.39794	3.39794	3.39794	3.39794	3.39794	3.39794	2.02119	3.39794	3.39794	3.39794	3.39794
362-384	3.39794	3.39794	3.39794	3.39794	3.39794	3.39794	3.39794	3.39794	2.02119	3.39794	3.39794	3.39794
390-412	3.39794	3.39794	3.39794	3.39794	3.39794	3.39794	3.39794	3.39794	3.39794	2.21405	3.39794	3.39794
418-440	3.39794	3.39794	3.39794	3.39794	3.39794	3.39794	3.39794	3.39794	3.39794	3.39794	2.02119	3.39794
446-468	3.39794	3.39794	3.39794	3.39794	3.39794	3.39794	3.39794	3.39794	3.39794	3.39794	3.39794	2.21405
# Rows: ENSG00000185669 # Columns: ENSMUSG00000006587
ZFs	147-169	178-200	202-226	232-254	260-283
152-174	2.02119	3.39794	NA	3.39794	NA
183-205	3.39794	1.95856	NA	3.39794	NA
207-231	NA	NA	NA	NA	NA
237-259	3.39794	3.39794	NA	2.50583	NA
265-288	NA	NA	NA	NA	NA
# Rows: ENSG00000138738 # Columns: ENSMUSG00000029913
ZFs	167-190	199-221	231-256	264-286	289-311	317-339	345-367	373-395	401-424	430-452	458-480	486-508	514-536	542-564	571-594
167-190	NA	NA	NA	NA	NA	NA	NA	NA	NA	NA	NA	NA	NA	NA	NA
199-221	NA	2.63306	NA	3.39794	3.39794	3.39794	3.39794	3.39794	NA	3.39794	3.39794	3.39794	3.39794	3.39794	NA
234-256	NA	3.39794	NA	3.39794	3.39794	3.39794	3.39794	3.39794	NA	3.39794	3.39794	3.39794	3.39794	3.39794	NA
262-287	NA	NA	NA	NA	NA	NA	NA	NA	NA	NA	NA	NA	NA	NA	NA
295-317	NA	3.39794	NA	2.50583	3.39794	3.39794	3.39794	3.39794	NA	3.39794	3.39794	3.39794	3.39794	3.39794	NA
320-342	NA	3.39794	NA	3.39794	2.02119	3.39794	3.39794	3.39794	NA	3.39794	3.39794	3.39794	3.39794	3.39794	NA
348-370	NA	3.39794	NA	3.39794	3.39794	2.02119	3.39794	3.39794	NA	3.39794	3.39794	3.39794	3.39794	3.39794	NA
376-398	NA	3.39794	NA	3.39794	3.39794	3.39794	2.55108	3.39794	NA	3.39794	3.39794	3.39794	3.39794	3.39794	NA
404-426	NA	3.39794	NA	3.39794	3.39794	3.39794	3.39794	2.63306	NA	3.39794	3.39794	3.39794	3.39794	3.39794	NA
432-455	NA	NA	NA	NA	NA	NA	NA	NA	NA	NA	NA	NA	NA	NA	NA
461-483	NA	3.39794	NA	3.39794	3.39794	3.39794	3.39794	3.39794	NA	2.02119	3.39794	3.39794	3.39794	3.39794	NA
489-511	NA	3.39794	NA	3.39794	3.39794	3.39794	3.39794	3.39794	NA	3.39794	2.63306	3.39794	3.39794	3.39794	NA
517-539	NA	3.39794	NA	3.39794	3.39794	3.39794	3.39794	3.39794	NA	3.39794	3.39794	2.02119	3.39794	3.39794	NA
545-567	NA	3.39794	NA	3.39794	3.39794	3.39794	3.39794	3.39794	NA	3.39794	3.39794	3.39794	2.02119	3.39794	NA
573-595	NA	3.39794	NA	3.39794	3.39794	3.39794	3.39794	3.39794	NA	3.39794	3.39794	3.39794	3.39794	2.02119	NA
602-625	NA	NA	NA	NA	NA	NA	NA	NA	NA	NA	NA	NA	NA	NA	NA
# Rows: ENSG00000143067 # Columns: ENSMUSG00000050064
ZFs	202-224	280-302	308-330	336-358	377-399	405-427	433-455	461-483	489-511	517-539	545-567
189-211	2.02119	3.39794	3.39794	3.39794	3.39794	3.39794	3.39794	3.39794	3.39794	3.39794	3.39794
261-283	3.39794	2.02119	3.39794	3.39794	2.63306	3.39794	3.39794	3.39794	3.39794	3.39794	3.39794
289-311	3.39794	3.39794	2.02119	3.39794	3.39794	2.55108	3.39794	3.39794	3.39794	3.39794	3.39794
317-339	3.39794	3.39794	3.39794	2.02119	3.39794	3.39794	2.25334	3.39794	3.39794	3.39794	3.39794
353-375	3.39794	2.63306	3.39794	3.39794	2.02119	3.39794	3.39794	3.39794	3.39794	3.39794	3.39794
381-403	3.39794	3.39794	2.55108	3.39794	3.39794	2.02119	3.39794	3.39794	3.39794	3.39794	3.39794
409-431	3.39794	3.39794	3.39794	2.25334	3.39794	3.39794	2.25334	3.39794	3.39794	3.39794	3.39794
437-459	3.39794	3.39794	3.39794	3.39794	3.39794	3.39794	3.39794	2.02119	3.39794	3.39794	3.39794
465-487	3.39794	3.39794	3.39794	3.39794	3.39794	3.39794	3.39794	3.39794	2.02119	3.39794	3.39794
493-515	3.39794	3.39794	3.39794	3.39794	3.39794	3.39794	3.39794	3.39794	3.39794	2.02119	3.39794
521-543	3.39794	3.39794	3.39794	3.39794	3.39794	3.39794	3.39794	3.39794	3.39794	3.39794	2.02119
# Rows: ENSG00000167785 # Columns: ENSMUSG00000074500
ZFs	156-178	184-206	212-234	240-262	269-291	297-319	325-347	353-375	381-403
152-174	2.02119	NA	NA	NA	NA	NA	3.39794	NA	NA
180-202	3.39794	NA	NA	NA	NA	NA	3.39794	NA	NA
208-230	3.39794	NA	NA	NA	NA	NA	3.39794	NA	NA
236-258	3.39794	NA	NA	NA	NA	NA	3.39794	NA	NA
264-286	3.39794	NA	NA	NA	NA	NA	3.39794	NA	NA
292-314	3.39794	NA	NA	NA	NA	NA	3.39794	NA	NA
320-342	3.39794	NA	NA	NA	NA	NA	1.88024	NA	NA
348-370	3.39794	NA	NA	NA	NA	NA	3.39794	NA	NA
376-398	3.39794	NA	NA	NA	NA	NA	3.39794	NA	NA
# Rows: ENSG00000187815 # Columns: ENSMUSG00000064141
ZFs	324-346	352-374	380-402	408-430	436-458	464-486	492-514	520-542	548-570
271-293	3.39794	3.39794	3.39794	3.39794	3.39794	3.39794	3.39794	3.39794	3.39794
299-321	3.39794	2.02119	3.39794	3.39794	3.39794	3.39794	3.39794	3.39794	3.39794
327-349	3.39794	3.39794	3.39794	3.39794	3.39794	3.39794	3.39794	3.39794	3.39794
355-377	3.39794	3.39794	3.39794	2.02119	3.39794	3.39794	3.39794	3.39794	3.39794
383-405	3.39794	3.39794	3.39794	3.39794	2.02119	3.39794	3.39794	3.39794	3.39794
411-433	3.39794	3.39794	3.39794	3.39794	3.39794	2.02119	3.39794	3.39794	3.39794
439-461	3.39794	3.39794	3.39794	3.39794	3.39794	3.39794	2.02119	3.39794	3.39794
467-489	3.39794	3.39794	3.39794	3.39794	3.39794	3.39794	3.39794	2.02119	3.39794
495-517	3.39794	3.39794	3.39794	3.39794	3.39794	3.39794	3.39794	3.39794	3.39794
# Rows: ENSG00000129911 # Columns: ENSMUSG00000035397
ZFs	126-150	156-180	186-208
127-151	NA	NA	NA
157-181	NA	NA	NA
187-209	NA	NA	2.02119
# Rows: ENSG00000169981 # Columns: ENSMUSG00000057895
ZFs	219-241	247-269	275-297	303-325	328-353	359-381	387-409	415-437	443-465	471-493	499-521
222-244	3.39794	3.39794	3.39794	3.39794	NA	3.39794	3.39794	3.39794	3.39794	3.39794	3.39794
250-272	3.39794	2.02119	3.39794	3.39794	NA	3.39794	3.39794	3.39794	3.39794	3.39794	3.39794
278-300	3.39794	3.39794	2.02119	3.39794	NA	3.39794	3.39794	3.39794	2.63306	3.39794	3.39794
306-328	3.39794	3.39794	3.39794	2.02119	NA	3.39794	3.39794	3.39794	3.39794	3.39794	3.39794
331-356	NA	NA	NA	NA	NA	NA	NA	NA	NA	NA	NA
362-384	3.39794	3.39794	3.39794	3.39794	NA	2.02119	3.39794	3.39794	3.39794	3.39794	3.39794
390-412	3.39794	3.39794	3.39794	3.39794	NA	3.39794	3.39794	3.39794	3.39794	3.39794	3.39794
418-440	3.39794	3.39794	3.39794	3.39794	NA	3.39794	3.39794	2.02119	3.39794	3.39794	3.39794
446-468	3.39794	3.39794	2.63306	3.39794	NA	3.39794	3.39794	3.39794	2.02119	3.39794	3.39794
474-496	3.39794	3.39794	3.39794	3.39794	NA	3.39794	3.39794	3.39794	3.39794	2.21405	3.39794
502-524	3.39794	3.39794	3.39794	3.39794	NA	3.39794	3.39794	3.39794	3.39794	3.39794	2.02119
# Rows: ENSG00000261221 # Columns: ENSMUSG00000074405
ZFs	220-242	248-270	350-372	378-400	407-429	439-461	545-568	574-596	602-624	664-686	692-714	791-813	819-841	847-869	875-897	903-925	931-953	959-981	988-1010	1016-1038
224-246	2.02119	3.39794	3.39794	3.39794	3.39794	3.39794	NA	3.39794	3.39794	3.39794	3.39794	3.39794	3.39794	3.39794	3.39794	3.39794	3.39794	3.39794	3.39794	3.39794
252-274	3.39794	2.02119	3.39794	3.39794	3.39794	3.39794	NA	3.39794	3.39794	3.39794	3.39794	3.39794	3.39794	3.39794	3.39794	3.39794	3.39794	3.39794	3.39794	3.39794
350-372	3.39794	3.39794	2.02119	3.39794	3.39794	3.39794	NA	3.39794	3.39794	3.39794	3.39794	3.39794	3.39794	3.39794	3.39794	3.39794	3.39794	3.39794	3.39794	3.39794
378-400	3.39794	3.39794	3.39794	2.02119	3.39794	3.39794	NA	3.39794	3.39794	3.39794	3.39794	3.39794	3.39794	3.39794	3.39794	3.39794	3.39794	3.39794	3.39794	3.39794
407-429	3.39794	3.39794	3.39794	3.39794	3.39794	3.39794	NA	3.39794	3.39794	3.39794	3.39794	3.39794	3.39794	3.39794	3.39794	3.39794	3.39794	3.39794	3.39794	3.39794
441-463	3.39794	3.39794	3.39794	3.39794	3.39794	2.02119	NA	3.39794	3.39794	3.39794	3.39794	3.39794	3.39794	3.39794	3.39794	3.39794	3.39794	3.39794	3.39794	3.39794
549-572	NA	NA	NA	NA	NA	NA	NA	NA	NA	NA	NA	NA	NA	NA	NA	NA	NA	NA	NA	NA
578-600	3.39794	3.39794	3.39794	3.39794	3.39794	3.39794	NA	2.02119	3.39794	3.39794	3.39794	3.39794	3.39794	3.39794	3.39794	3.39794	3.39794	3.39794	3.39794	3.39794
606-628	3.39794	3.39794	3.39794	3.39794	3.39794	3.39794	NA	3.39794	2.02119	3.39794	3.39794	3.39794	3.39794	3.39794	3.39794	3.39794	3.39794	3.39794	3.39794	3.39794
669-691	3.39794	3.39794	3.39794	3.39794	3.39794	3.39794	NA	3.39794	3.39794	2.02119	3.39794	3.39794	3.39794	3.39794	3.39794	3.39794	3.39794	3.39794	3.39794	3.39794
697-719	3.39794	3.39794	3.39794	3.39794	3.39794	3.39794	NA	3.39794	3.39794	3.39794	2.02119	3.39794	3.39794	3.39794	3.39794	3.39794	3.39794	3.39794	3.39794	3.39794
792-814	3.39794	3.39794	3.39794	3.39794	3.39794	3.39794	NA	3.39794	3.39794	3.39794	3.39794	2.02119	3.39794	3.39794	3.39794	3.39794	3.39794	3.39794	3.39794	3.39794
820-842	3.39794	3.39794	3.39794	3.39794	3.39794	3.39794	NA	3.39794	3.39794	3.39794	3.39794	3.39794	2.21405	3.39794	3.39794	3.39794	3.39794	3.39794	3.39794	3.39794
848-870	3.39794	3.39794	3.39794	3.39794	3.39794	3.39794	NA	3.39794	3.39794	3.39794	3.39794	3.39794	3.39794	2.21405	3.39794	3.39794	3.39794	3.39794	3.39794	3.39794
876-898	3.39794	3.39794	3.39794	3.39794	3.39794	3.39794	NA	3.39794	3.39794	3.39794	3.39794	3.39794	3.39794	3.39794	2.21405	3.39794	3.39794	3.39794	3.39794	3.39794
904-926	3.39794	3.39794	3.39794	3.39794	3.39794	3.39794	NA	3.39794	3.39794	3.39794	3.39794	3.39794	3.39794	3.39794	3.39794	2.02119	3.39794	3.39794	3.39794	3.39794
932-954	3.39794	3.39794	3.39794	3.39794	3.39794	3.39794	NA	3.39794	3.39794	3.39794	3.39794	3.39794	3.39794	3.39794	3.39794	3.39794	2.21405	3.39794	3.39794	3.39794
960-982	3.39794	3.39794	3.39794	3.39794	3.39794	3.39794	NA	3.39794	3.39794	3.39794	3.39794	3.39794	3.39794	3.39794	3.39794	3.39794	3.39794	2.02119	3.39794	3.39794
989-1011	3.39794	3.39794	3.39794	3.39794	3.39794	3.39794	NA	3.39794	3.39794	3.39794	3.39794	3.39794	3.39794	3.39794	3.39794	3.39794	3.39794	3.39794	2.02119	3.39794
1017-1039	3.39794	3.39794	3.39794	3.39794	3.39794	3.39794	NA	3.39794	3.39794	3.39794	3.39794	3.39794	3.39794	3.39794	3.39794	3.39794	3.39794	3.39794	3.39794	2.02119
# Rows: ENSG00000189120 # Columns: ENSMUSG00000038560
ZFs	254-278	284-308	314-336
254-278	NA	NA	NA
284-308	NA	NA	NA
314-336	NA	NA	2.21405
# Rows: ENSG00000185811 # Columns: ENSMUSG00000018654
ZFs	137-159	165-187	193-215	221-244	478-500	506-530
117-139	2.63306	3.39794	3.39794	NA	3.39794	NA
145-167	3.39794	2.63306	3.39794	NA	3.39794	NA
173-195	3.39794	3.39794	2.63306	NA	3.39794	NA
201-224	NA	NA	NA	NA	NA	NA
462-484	3.39794	3.39794	3.39794	NA	2.50583	NA
490-514	NA	NA	NA	NA	NA	NA
# Rows: ENSG00000142409 # Columns: ENSMUSG00000046792
ZFs	66-88	94-116	122-144	150-172	178-200	280-303	317-339
66-88	2.21405	3.39794	3.39794	3.39794	3.39794	NA	3.39794
94-116	3.39794	2.21405	3.39794	3.39794	3.39794	NA	3.39794
122-144	3.39794	3.39794	2.50583	3.39794	3.39794	NA	3.39794
150-172	3.39794	3.39794	3.39794	1.95856	3.39794	NA	3.39794
178-200	3.39794	3.39794	3.39794	3.39794	2.02119	NA	3.39794
280-303	NA	NA	NA	NA	NA	NA	NA
317-339	3.39794	3.39794	3.39794	3.39794	3.39794	NA	1.95856
# Rows: ENSG00000171161 # Columns: ENSMUSG00000049755
ZFs	15-37	42-65	71-93	100-123	167-189	202-224	230-252	258-280	286-308	314-336	342-364	370-392	398-420
14-36	3.39794	NA	3.39794	NA	3.39794	3.39794	3.39794	3.39794	3.39794	3.39794	3.39794	3.39794	3.39794
42-64	3.39794	NA	3.39794	NA	3.39794	3.39794	3.39794	3.39794	3.39794	3.39794	3.39794	3.39794	3.39794
70-92	3.39794	NA	1.95856	NA	3.39794	3.39794	3.39794	3.39794	3.39794	3.39794	3.39794	3.39794	3.39794
97-122	NA	NA	NA	NA	NA	NA	NA	NA	NA	NA	NA	NA	NA
163-185	3.39794	NA	3.39794	NA	2.02119	3.39794	3.39794	3.39794	3.39794	3.39794	3.39794	3.39794	3.39794
199-221	3.39794	NA	3.39794	NA	3.39794	2.02119	3.39794	3.39794	3.39794	3.39794	3.39794	3.39794	3.39794
227-249	3.39794	NA	3.39794	NA	3.39794	3.39794	2.02119	3.39794	3.39794	3.39794	3.39794	3.39794	3.39794
255-277	3.39794	NA	3.39794	NA	3.39794	3.39794	3.39794	2.02119	3.39794	3.39794	3.39794	3.39794	3.39794
283-305	3.39794	NA	3.39794	NA	3.39794	3.39794	3.39794	3.39794	2.02119	3.39794	3.39794	3.39794	3.39794
311-333	3.39794	NA	3.39794	NA	3.39794	3.39794	3.39794	3.39794	3.39794	2.21405	3.39794	3.39794	3.39794
339-361	3.39794	NA	3.39794	NA	3.39794	3.39794	3.39794	3.39794	3.39794	3.39794	2.02119	3.39794	3.39794
367-389	3.39794	NA	3.39794	NA	3.39794	3.39794	3.39794	3.39794	3.39794	3.39794	3.39794	1.95856	3.39794
395-417	3.39794	NA	3.39794	NA	3.39794	3.39794	3.39794	3.39794	3.39794	3.39794	3.39794	3.39794	2.02119
# Rows: ENSG00000198440 # Columns: ENSMUSG00000030443
ZFs	211-233	239-261	267-289	295-317	323-345	351-373	379-401	407-429	435-457	463-485	491-513	519-541
212-234	2.02119	3.39794	3.39794	3.39794	3.39794	3.39794	3.39794	3.39794	3.39794	3.39794	3.39794	3.39794
240-262	3.39794	2.02119	3.39794	3.39794	2.50583	3.39794	3.39794	3.39794	3.39794	3.39794	3.39794	3.39794
268-290	3.39794	3.39794	2.02119	2.97128	3.39794	3.39794	3.39794	3.39794	3.39794	3.39794	3.39794	3.39794
296-318	3.39794	3.39794	2.97128	2.02119	3.39794	3.39794	3.39794	3.39794	3.39794	3.39794	3.39794	3.39794
324-346	3.39794	2.50583	3.39794	3.39794	2.02119	3.39794	3.39794	3.39794	3.39794	3.39794	3.39794	3.39794
352-374	3.39794	3.39794	3.39794	3.39794	3.39794	2.92788	3.39794	3.39794	3.39794	3.39794	3.39794	3.39794
380-402	3.39794	3.39794	3.39794	3.39794	3.39794	3.39794	2.02119	3.39794	3.39794	3.39794	3.39794	3.39794
408-430	3.39794	3.39794	3.39794	3.39794	3.39794	3.39794	3.39794	2.02119	3.39794	3.39794	3.39794	3.39794
436-458	3.39794	3.39794	3.39794	3.39794	3.39794	3.39794	3.39794	3.39794	3.39794	3.39794	3.39794	3.39794
464-486	3.39794	3.39794	3.39794	3.39794	3.39794	3.39794	3.39794	3.39794	3.39794	2.02119	3.39794	3.39794
492-514	3.39794	3.39794	3.39794	3.39794	3.39794	3.39794	3.39794	3.39794	3.39794	3.39794	3.39794	3.39794
520-542	3.39794	3.39794	3.39794	3.39794	3.39794	3.39794	3.39794	3.39794	3.39794	3.39794	3.39794	2.02119
# Rows: ENSG00000181894 # Columns: ENSMUSG00000057894
ZFs	184-206	212-234	240-262	268-290	296-318	324-346	352-374	380-402	408-430	436-458	464-486	492-514
203-225	2.02119	3.39794	3.39794	3.39794	3.39794	3.39794	3.39794	3.39794	3.39794	3.39794	3.39794	3.39794
231-253	3.39794	2.02119	3.39794	3.39794	3.39794	3.39794	3.39794	3.39794	3.39794	3.39794	3.39794	3.39794
259-281	3.39794	3.39794	2.02119	3.39794	3.39794	3.39794	3.39794	3.39794	3.39794	3.39794	3.39794	3.39794
287-309	3.39794	3.39794	3.39794	2.02119	3.39794	3.39794	3.39794	3.39794	3.39794	3.39794	3.39794	3.39794
315-337	3.39794	3.39794	3.39794	3.39794	2.02119	3.39794	3.39794	3.39794	3.39794	3.39794	3.39794	3.39794
343-365	3.39794	3.39794	3.39794	3.39794	3.39794	2.02119	3.39794	3.39794	3.39794	3.39794	3.39794	3.39794
371-393	3.39794	3.39794	3.39794	3.39794	3.39794	3.39794	2.02119	3.39794	3.39794	3.39794	3.39794	3.39794
399-421	3.39794	3.39794	3.39794	3.39794	3.39794	3.39794	3.39794	2.21405	3.39794	3.39794	3.39794	3.39794
427-449	3.39794	3.39794	3.39794	3.39794	3.39794	3.39794	3.39794	3.39794	2.02119	3.39794	3.39794	3.39794
455-477	3.39794	3.39794	3.39794	3.39794	3.39794	3.39794	3.39794	3.39794	3.39794	2.02119	3.39794	3.39794
483-505	3.39794	3.39794	3.39794	3.39794	3.39794	3.39794	3.39794	3.39794	3.39794	3.39794	3.39794	3.39794
511-533	3.39794	3.39794	3.39794	3.39794	3.39794	3.39794	3.39794	3.39794	3.39794	3.39794	3.39794	2.02119
# Rows: ENSG00000141040 # Columns: ENSMUSG00000005267
ZFs	366-388	394-416	422-444	450-472	478-500	506-528	534-556	559-584	590-612	618-640	646-668	674-696	702-724	730-752
368-390	3.39794	3.39794	3.39794	3.39794	3.39794	3.39794	3.39794	NA	3.39794	3.39794	3.39794	3.39794	3.39794	3.39794
396-418	3.39794	2.02119	3.39794	3.39794	3.39794	3.39794	3.39794	NA	3.39794	3.39794	3.39794	3.39794	3.39794	3.39794
424-446	3.39794	3.39794	2.02119	3.39794	3.39794	3.39794	3.39794	NA	3.39794	3.39794	3.39794	3.39794	3.39794	3.39794
452-474	3.39794	3.39794	3.39794	2.02119	3.39794	3.39794	3.39794	NA	3.39794	3.39794	3.39794	3.39794	2.92788	3.39794
480-502	3.39794	3.39794	3.39794	3.39794	2.02119	3.39794	3.39794	NA	3.39794	3.39794	3.39794	3.39794	3.39794	3.39794
508-530	3.39794	3.39794	3.39794	3.39794	3.39794	2.02119	3.39794	NA	3.39794	3.39794	3.39794	3.39794	3.39794	3.39794
536-558	3.39794	3.39794	3.39794	3.39794	3.39794	3.39794	2.02119	NA	3.39794	3.39794	3.39794	3.39794	3.39794	3.39794
561-586	NA	NA	NA	NA	NA	NA	NA	NA	NA	NA	NA	NA	NA	NA
592-614	3.39794	3.39794	3.39794	3.39794	3.39794	3.39794	3.39794	NA	3.39794	3.39794	3.39794	3.39794	3.39794	3.39794
620-642	3.39794	3.39794	3.39794	3.39794	3.39794	3.39794	3.39794	NA	3.39794	2.02119	3.39794	3.39794	3.39794	3.39794
648-670	3.39794	3.39794	3.39794	3.39794	3.39794	3.39794	3.39794	NA	3.39794	3.39794	2.02119	3.39794	3.39794	3.39794
676-698	3.39794	3.39794	3.39794	3.39794	3.39794	3.39794	3.39794	NA	3.39794	3.39794	3.39794	3.39794	3.39794	3.39794
704-726	3.39794	3.39794	3.39794	2.92788	3.39794	3.39794	3.39794	NA	3.39794	3.39794	3.39794	3.39794	2.02119	3.39794
732-754	3.39794	3.39794	3.39794	3.39794	3.39794	3.39794	3.39794	NA	3.39794	3.39794	3.39794	3.39794	3.39794	2.02119
# Rows: ENSG00000161298 # Columns: ENSMUSG00000074220
ZFs	325-347	353-375	381-403	409-431	437-459	465-487	493-515	521-543	549-571
296-318	2.02119	3.39794	3.39794	3.39794	3.39794	3.39794	3.39794	3.39794	3.39794
324-346	3.39794	2.02119	2.92788	3.39794	3.39794	3.39794	2.92788	3.39794	3.39794
352-374	3.39794	2.92788	2.02119	3.39794	3.39794	3.39794	2.02119	3.39794	3.39794
380-402	3.39794	3.39794	3.39794	2.02119	3.39794	3.39794	3.39794	3.39794	3.39794
408-430	3.39794	3.39794	3.39794	3.39794	3.39794	3.39794	3.39794	3.39794	3.39794
436-458	3.39794	3.39794	3.39794	3.39794	3.39794	2.21405	3.39794	3.39794	3.39794
464-486	3.39794	2.92788	2.02119	3.39794	3.39794	3.39794	2.02119	3.39794	3.39794
492-514	3.39794	3.39794	3.39794	3.39794	3.39794	3.39794	3.39794	2.02119	3.39794
520-542	3.39794	3.39794	3.39794	3.39794	3.39794	3.39794	3.39794	3.39794	2.02119
# Rows: ENSG00000160094 # Columns: ENSMUSG00000028799
ZFs	225-247	253-275	281-303	309-333	339-361	368-391
227-249	2.55108	3.39794	3.39794	NA	3.39794	NA
255-277	3.39794	2.63306	3.39794	NA	3.39794	NA
283-305	3.39794	3.39794	2.02119	NA	3.39794	NA
311-335	NA	NA	NA	NA	NA	NA
341-363	3.39794	3.39794	3.39794	NA	2.63306	NA
370-393	NA	NA	NA	NA	NA	NA
# Rows: ENSG00000019549 # Columns: ENSMUSG00000022676
ZFs	129-151	160-182	184-208	214-236	242-265
128-150	2.02119	3.39794	NA	3.39794	NA
159-181	3.39794	2.50583	NA	3.39794	NA
183-207	NA	NA	NA	NA	NA
213-235	3.39794	3.39794	NA	2.63306	NA
241-264	NA	NA	NA	NA	NA
# Rows: ENSG00000109787 # Columns: ENSMUSG00000029178
ZFs	259-283	289-313	319-341
260-284	NA	NA	NA
290-314	NA	NA	NA
320-342	NA	NA	2.55108
# Rows: ENSG00000101115 # Columns: ENSMUSG00000027547
ZFs	68-90	387-409	415-437	573-595	601-623	633-655	879-902	908-930
72-94	2.63306	3.39794	3.39794	3.39794	3.39794	3.39794	NA	3.39794
382-404	3.39794	2.92788	3.39794	3.39794	3.39794	3.39794	NA	3.39794
410-432	3.39794	3.39794	3.39794	3.39794	3.39794	3.39794	NA	3.39794
566-588	3.39794	3.39794	3.39794	2.50583	3.39794	3.39794	NA	3.39794
594-616	3.39794	3.39794	3.39794	3.39794	2.02119	3.39794	NA	3.39794
626-648	3.39794	3.39794	3.39794	3.39794	3.39794	2.02119	NA	3.39794
870-892	3.39794	3.39794	3.39794	3.39794	3.39794	3.39794	NA	3.39794
898-920	3.39794	3.39794	3.39794	3.39794	3.39794	3.39794	NA	2.02119
# Rows: ENSG00000156925 # Columns: ENSMUSG00000067860
ZFs	327-351	357-381	387-409
328-352	NA	NA	NA
358-382	NA	NA	NA
388-410	NA	NA	2.63306
# Rows: ENSG00000130182 # Columns: ENSMUSG00000023902
ZFs	343-366	378-400	406-428	434-456	478-500	524-547	553-575	581-603	609-631	635-659	665-687	693-715	726-748	754-776
347-370	NA	NA	NA	NA	NA	NA	NA	NA	NA	NA	NA	NA	NA	NA
376-398	NA	3.39794	3.39794	3.39794	3.39794	NA	3.39794	3.39794	3.39794	NA	3.39794	3.39794	3.39794	3.39794
404-426	NA	3.39794	1.95856	3.39794	3.39794	NA	3.39794	3.39794	3.39794	NA	3.39794	3.39794	3.39794	3.39794
432-454	NA	3.39794	3.39794	2.25334	3.39794	NA	3.39794	3.39794	3.39794	NA	3.39794	3.39794	3.39794	3.39794
476-498	NA	3.39794	3.39794	3.39794	2.02119	NA	3.39794	3.39794	3.39794	NA	3.39794	3.39794	3.39794	3.39794
522-544	NA	3.39794	3.39794	3.39794	3.39794	NA	3.39794	3.39794	3.39794	NA	3.39794	3.39794	3.39794	3.39794
550-572	NA	3.39794	3.39794	3.39794	3.39794	NA	3.39794	3.39794	3.39794	NA	3.39794	3.39794	3.39794	3.39794
578-600	NA	3.39794	3.39794	3.39794	3.39794	NA	3.39794	2.02119	3.39794	NA	3.39794	3.39794	3.39794	3.39794
606-628	NA	3.39794	3.39794	3.39794	3.39794	NA	3.39794	3.39794	2.63306	NA	3.39794	3.39794	3.39794	3.39794
632-656	NA	NA	NA	NA	NA	NA	NA	NA	NA	NA	NA	NA	NA	NA
662-684	NA	3.39794	3.39794	3.39794	3.39794	NA	3.39794	3.39794	3.39794	NA	2.02119	3.39794	3.39794	3.39794
690-712	NA	3.39794	3.39794	3.39794	3.39794	NA	3.39794	3.39794	3.39794	NA	3.39794	2.21405	3.39794	3.39794
724-746	NA	3.39794	3.39794	3.39794	3.39794	NA	3.39794	3.39794	3.39794	NA	3.39794	3.39794	2.02119	3.39794
752-774	NA	3.39794	3.39794	3.39794	3.39794	NA	3.39794	3.39794	3.39794	NA	3.39794	3.39794	3.39794	2.02119
# Rows: ENSG00000136870 # Columns: ENSMUSG00000039634
ZFs	127-152	158-180	186-208	214-236	242-264	270-292	298-320	326-348	354-376	382-404	438-460	466-488	494-516	522-544	550-572	581-603
145-170	NA	NA	NA	NA	NA	NA	NA	NA	NA	NA	NA	NA	NA	NA	NA	NA
176-198	NA	2.02119	3.39794	3.39794	3.39794	3.39794	3.39794	3.39794	3.39794	3.39794	3.39794	3.39794	3.39794	3.39794	3.39794	3.39794
204-226	NA	3.39794	2.02119	3.39794	3.39794	3.39794	3.39794	3.39794	3.39794	3.39794	3.39794	3.39794	3.39794	3.39794	3.39794	3.39794
232-254	NA	3.39794	3.39794	2.02119	3.39794	3.39794	3.39794	3.39794	3.39794	3.39794	3.39794	3.39794	3.39794	3.39794	3.39794	3.39794
260-282	NA	3.39794	3.39794	3.39794	2.02119	3.39794	3.39794	3.39794	3.39794	3.39794	3.39794	3.39794	3.39794	3.39794	3.39794	3.39794
288-310	NA	3.39794	3.39794	3.39794	3.39794	2.02119	3.39794	3.39794	3.39794	3.39794	3.39794	3.39794	3.39794	3.39794	3.39794	3.39794
316-338	NA	3.39794	3.39794	3.39794	3.39794	3.39794	2.02119	3.39794	3.39794	3.39794	3.39794	3.39794	3.39794	3.39794	3.39794	3.39794
344-366	NA	3.39794	3.39794	3.39794	3.39794	3.39794	3.39794	2.02119	3.39794	3.39794	3.39794	3.39794	3.39794	3.39794	3.39794	3.39794
372-394	NA	3.39794	3.39794	3.39794	3.39794	3.39794	3.39794	3.39794	2.02119	3.39794	3.39794	3.39794	3.39794	3.39794	3.39794	3.39794
400-422	NA	3.39794	3.39794	3.39794	3.39794	3.39794	3.39794	3.39794	3.39794	2.02119	2.92788	3.39794	3.39794	3.39794	3.39794	3.39794
456-478	NA	3.39794	3.39794	3.39794	3.39794	3.39794	3.39794	3.39794	3.39794	2.92788	2.02119	3.39794	3.39794	3.39794	3.39794	3.39794
484-506	NA	3.39794	3.39794	3.39794	3.39794	3.39794	3.39794	3.39794	3.39794	3.39794	3.39794	2.02119	3.39794	3.39794	3.39794	3.39794
512-534	NA	3.39794	3.39794	3.39794	3.39794	3.39794	3.39794	3.39794	3.39794	3.39794	3.39794	3.39794	2.02119	3.39794	3.39794	3.39794
540-562	NA	3.39794	3.39794	3.39794	3.39794	3.39794	3.39794	3.39794	3.39794	3.39794	3.39794	3.39794	3.39794	2.02119	3.39794	3.39794
568-590	NA	3.39794	3.39794	3.39794	3.39794	3.39794	3.39794	3.39794	3.39794	3.39794	3.39794	3.39794	3.39794	3.39794	2.02119	3.39794
599-621	NA	3.39794	3.39794	3.39794	3.39794	3.39794	3.39794	3.39794	3.39794	3.39794	3.39794	3.39794	3.39794	3.39794	3.39794	2.02119
# Rows: ENSG00000122386 # Columns: ENSMUSG00000062012
ZFs	266-288	294-316	322-344	350-372	378-400	406-428	434-456	462-484
308-330	2.02119	3.39794	3.39794	3.39794	3.39794	3.39794	3.39794	3.39794
336-358	3.39794	2.02119	3.39794	3.39794	3.39794	3.39794	3.39794	3.39794
364-386	3.39794	3.39794	2.21405	3.39794	3.39794	3.39794	3.39794	3.39794
392-414	3.39794	3.39794	3.39794	2.02119	3.39794	3.39794	3.39794	3.39794
420-442	3.39794	3.39794	3.39794	3.39794	2.02119	3.39794	3.39794	3.39794
448-470	3.39794	3.39794	3.39794	3.39794	3.39794	2.02119	3.39794	3.39794
476-498	3.39794	3.39794	3.39794	3.39794	3.39794	3.39794	2.02119	3.39794
504-526	3.39794	3.39794	3.39794	3.39794	3.39794	3.39794	3.39794	2.02119
# Rows: ENSG00000146587 # Columns: ENSMUSG00000061898
ZFs	258-280	286-308	314-336	342-364	370-392	398-420	426-448	454-476	536-558	564-586	592-614	620-642	648-670	676-698
261-283	2.55108	3.39794	2.55108	2.55108	3.39794	3.39794	3.39794	3.39794	3.39794	3.39794	3.39794	3.39794	3.39794	3.39794
289-311	3.39794	2.02119	3.39794	3.39794	3.39794	3.39794	3.39794	3.39794	2.92788	3.39794	3.39794	3.39794	3.39794	3.39794
317-339	3.39794	3.39794	3.39794	3.39794	3.39794	3.39794	3.39794	3.39794	3.39794	3.39794	3.39794	3.39794	3.39794	3.39794
345-367	2.55108	3.39794	2.02119	2.02119	3.39794	3.39794	3.39794	3.39794	3.39794	3.39794	3.39794	3.39794	3.39794	3.39794
373-395	3.39794	3.39794	3.39794	3.39794	2.02119	3.39794	3.39794	3.39794	3.39794	3.39794	3.39794	3.39794	2.92788	3.39794
401-423	3.39794	3.39794	3.39794	3.39794	3.39794	2.02119	3.39794	3.39794	3.39794	3.39794	3.39794	3.39794	3.39794	3.39794
429-451	3.39794	3.39794	3.39794	3.39794	3.39794	3.39794	2.02119	3.39794	3.39794	3.39794	3.39794	2.02119	3.39794	3.39794
457-479	3.39794	3.39794	3.39794	3.39794	3.39794	3.39794	3.39794	2.02119	3.39794	3.39794	3.39794	3.39794	3.39794	3.39794
539-561	3.39794	2.92788	3.39794	3.39794	3.39794	3.39794	3.39794	3.39794	2.02119	3.39794	3.39794	3.39794	3.39794	3.39794
567-589	3.39794	3.39794	3.39794	3.39794	3.39794	3.39794	3.39794	3.39794	3.39794	2.02119	3.39794	3.39794	3.39794	3.39794
595-617	3.39794	3.39794	3.39794	3.39794	3.39794	3.39794	3.39794	3.39794	3.39794	3.39794	2.02119	3.39794	3.39794	3.39794
623-645	3.39794	3.39794	3.39794	3.39794	3.39794	3.39794	2.02119	3.39794	3.39794	3.39794	3.39794	2.02119	3.39794	3.39794
651-673	3.39794	3.39794	3.39794	3.39794	2.92788	3.39794	3.39794	3.39794	3.39794	3.39794	3.39794	3.39794	2.02119	3.39794
679-701	3.39794	3.39794	3.39794	3.39794	3.39794	3.39794	3.39794	3.39794	3.39794	3.39794	3.39794	3.39794	3.39794	2.02119
# Rows: ENSG00000205903 # Columns: ENSMUSG00000046658
ZFs	341-363	369-391	397-419	425-447	453-475	480-505	708-730	736-758	764-786	792-814	820-842	848-870	876-898	904-926	932-954
345-367	2.02119	3.39794	3.39794	3.39794	3.39794	NA	3.39794	3.39794	3.39794	3.39794	3.39794	3.39794	3.39794	3.39794	3.39794
373-395	3.39794	2.25334	3.39794	3.39794	3.39794	NA	3.39794	3.39794	3.39794	3.39794	3.39794	3.39794	3.39794	3.39794	3.39794
401-423	3.39794	3.39794	2.25334	3.39794	3.39794	NA	3.39794	3.39794	3.39794	3.39794	3.39794	3.39794	3.39794	3.39794	3.39794
429-451	3.39794	3.39794	3.39794	2.02119	3.39794	NA	3.39794	3.39794	3.39794	3.39794	3.39794	3.39794	3.39794	3.39794	3.39794
457-479	NA	NA	NA	NA	NA	NA	NA	NA	NA	NA	NA	NA	NA	NA	NA
484-509	NA	NA	NA	NA	NA	NA	NA	NA	NA	NA	NA	NA	NA	NA	NA
691-713	3.39794	3.39794	3.39794	3.39794	3.39794	NA	2.25334	3.39794	3.39794	3.39794	3.39794	3.39794	3.39794	3.39794	3.39794
719-741	3.39794	3.39794	3.39794	3.39794	3.39794	NA	3.39794	2.21405	3.39794	3.39794	3.39794	3.39794	3.39794	3.39794	3.39794
747-769	3.39794	3.39794	3.39794	3.39794	3.39794	NA	3.39794	3.39794	2.25334	3.39794	3.39794	3.39794	3.39794	3.39794	3.39794
775-797	3.39794	3.39794	3.39794	3.39794	3.39794	NA	3.39794	3.39794	3.39794	2.25334	3.39794	3.39794	3.39794	3.39794	3.39794
803-825	3.39794	3.39794	3.39794	3.39794	3.39794	NA	3.39794	3.39794	3.39794	3.39794	2.25334	3.39794	3.39794	3.39794	3.39794
831-853	3.39794	3.39794	3.39794	3.39794	3.39794	NA	3.39794	3.39794	3.39794	3.39794	3.39794	2.25334	3.39794	3.39794	3.39794
859-881	3.39794	3.39794	3.39794	3.39794	3.39794	NA	3.39794	3.39794	3.39794	3.39794	3.39794	3.39794	2.21405	3.39794	3.39794
887-909	3.39794	3.39794	3.39794	3.39794	3.39794	NA	3.39794	3.39794	3.39794	3.39794	3.39794	3.39794	3.39794	2.21405	3.39794
915-937	3.39794	3.39794	3.39794	3.39794	3.39794	NA	3.39794	3.39794	3.39794	3.39794	3.39794	3.39794	3.39794	3.39794	2.02119
# Rows: ENSG00000166704 # Columns: ENSMUSG00000030386
ZFs	431-453	459-481	487-509	515-537	543-565	571-593	599-621	627-649	655-677	683-705	711-733	739-761	767-789
428-450	2.02119	3.39794	3.39794	3.39794	3.39794	3.39794	3.39794	3.39794	3.39794	3.39794	3.39794	3.39794	3.39794
456-478	3.39794	2.02119	3.39794	3.39794	3.39794	3.39794	3.39794	3.39794	3.39794	3.39794	3.39794	3.39794	3.39794
484-506	3.39794	3.39794	2.02119	3.39794	3.39794	3.39794	3.39794	3.39794	3.39794	3.39794	3.39794	3.39794	3.39794
512-534	3.39794	3.39794	3.39794	2.02119	3.39794	3.39794	3.39794	3.39794	3.39794	3.39794	3.39794	3.39794	3.39794
540-562	3.39794	3.39794	3.39794	3.39794	2.02119	3.39794	3.39794	3.39794	3.39794	3.39794	3.39794	3.39794	3.39794
568-590	3.39794	3.39794	3.39794	3.39794	3.39794	2.02119	3.39794	3.39794	3.39794	3.39794	3.39794	3.39794	3.39794
596-618	3.39794	3.39794	3.39794	3.39794	3.39794	3.39794	2.02119	3.39794	3.39794	3.39794	3.39794	3.39794	3.39794
624-646	3.39794	3.39794	3.39794	3.39794	3.39794	3.39794	3.39794	2.02119	3.39794	3.39794	3.39794	3.39794	3.39794
652-674	3.39794	3.39794	3.39794	3.39794	3.39794	3.39794	3.39794	3.39794	2.02119	3.39794	3.39794	3.39794	3.39794
680-702	3.39794	3.39794	3.39794	3.39794	3.39794	3.39794	3.39794	3.39794	3.39794	2.02119	3.39794	3.39794	3.39794
708-730	3.39794	3.39794	3.39794	3.39794	3.39794	3.39794	3.39794	3.39794	3.39794	3.39794	2.02119	3.39794	3.39794
736-758	3.39794	3.39794	3.39794	3.39794	3.39794	3.39794	3.39794	3.39794	3.39794	3.39794	3.39794	2.02119	3.39794
764-786	3.39794	3.39794	3.39794	3.39794	3.39794	3.39794	3.39794	3.39794	3.39794	3.39794	3.39794	3.39794	1.95856
# Rows: ENSG00000176371 # Columns: ENSMUSG00000038797
ZFs	222-244	250-272	278-300	306-328	334-356	362-384	390-412	418-440	446-468	474-496	502-524	530-552	558-580	586-608
222-244	2.21405	3.39794	3.39794	3.39794	3.39794	3.39794	3.39794	3.39794	3.39794	3.39794	3.39794	3.39794	3.39794	3.39794
250-272	3.39794	2.21405	3.39794	3.39794	3.39794	3.39794	3.39794	3.39794	3.39794	3.39794	3.39794	3.39794	3.39794	3.39794
278-300	3.39794	3.39794	2.21405	3.39794	3.39794	3.39794	3.39794	3.39794	3.39794	3.39794	3.39794	3.39794	3.39794	3.39794
306-328	3.39794	3.39794	3.39794	2.21405	3.39794	3.39794	3.39794	3.39794	3.39794	3.39794	3.39794	3.39794	3.39794	3.39794
334-356	3.39794	3.39794	3.39794	3.39794	2.02119	3.39794	3.39794	3.39794	3.39794	3.39794	3.39794	3.39794	3.39794	3.39794
362-384	3.39794	3.39794	3.39794	3.39794	3.39794	2.21405	3.39794	3.39794	3.39794	3.39794	3.39794	3.39794	3.39794	3.39794
390-412	3.39794	3.39794	3.39794	3.39794	3.39794	3.39794	2.21405	3.39794	3.39794	3.39794	3.39794	3.39794	3.39794	3.39794
418-440	3.39794	3.39794	3.39794	3.39794	3.39794	3.39794	3.39794	2.21405	3.39794	3.39794	3.39794	3.39794	3.39794	3.39794
446-468	3.39794	3.39794	3.39794	3.39794	3.39794	3.39794	3.39794	3.39794	2.50583	3.39794	3.39794	3.39794	3.39794	3.39794
474-496	3.39794	3.39794	3.39794	3.39794	3.39794	3.39794	3.39794	3.39794	3.39794	2.21405	3.39794	3.39794	3.39794	3.39794
502-524	3.39794	3.39794	3.39794	3.39794	3.39794	3.39794	3.39794	3.39794	3.39794	3.39794	3.39794	3.39794	3.39794	3.39794
530-552	3.39794	3.39794	3.39794	3.39794	3.39794	3.39794	3.39794	3.39794	3.39794	3.39794	3.39794	2.21405	3.39794	3.39794
558-580	3.39794	3.39794	3.39794	3.39794	3.39794	3.39794	3.39794	3.39794	3.39794	3.39794	3.39794	3.39794	2.21405	3.39794
586-608	3.39794	3.39794	3.39794	3.39794	3.39794	3.39794	3.39794	3.39794	3.39794	3.39794	3.39794	3.39794	3.39794	2.21405
# Rows: ENSG00000105732 # Columns: ENSMUSG00000045252
ZFs	16-38	76-98	126-148	213-235	312-334	339-361	367-389	395-416	469-492	498-520	526-548	554-576	582-604	610-633	670-692	742-764	770-792	798-820	826-848
106-128	2.02119	2.92788	2.92788	2.92788	3.39794	3.39794	3.39794	NA	NA	3.39794	3.39794	3.39794	3.39794	NA	3.39794	3.39794	3.39794	3.39794	3.39794
166-188	2.92788	2.02119	2.92788	2.92788	3.39794	3.39794	3.39794	NA	NA	3.39794	3.39794	3.39794	3.39794	NA	3.39794	3.39794	3.39794	3.39794	3.39794
216-238	2.92788	2.92788	2.21405	2.92788	3.39794	3.39794	3.39794	NA	NA	3.39794	3.39794	3.39794	3.39794	NA	3.39794	3.39794	3.39794	3.39794	3.39794
304-326	2.92788	2.92788	2.92788	2.02119	3.39794	3.39794	3.39794	NA	NA	3.39794	3.39794	3.39794	3.39794	NA	3.39794	3.39794	3.39794	3.39794	3.39794
399-421	3.39794	3.39794	3.39794	3.39794	2.02119	3.39794	3.39794	NA	NA	3.39794	3.39794	3.39794	3.39794	NA	3.39794	3.39794	3.39794	3.39794	3.39794
426-448	3.39794	3.39794	3.39794	3.39794	3.39794	2.02119	3.39794	NA	NA	3.39794	3.39794	3.39794	3.39794	NA	3.39794	3.39794	3.39794	3.39794	3.39794
454-476	3.39794	3.39794	3.39794	3.39794	3.39794	3.39794	2.02119	NA	NA	3.39794	3.39794	3.39794	3.39794	NA	3.39794	3.39794	3.39794	3.39794	3.39794
482-503	NA	NA	NA	NA	NA	NA	NA	NA	NA	NA	NA	NA	NA	NA	NA	NA	NA	NA	NA
556-579	NA	NA	NA	NA	NA	NA	NA	NA	NA	NA	NA	NA	NA	NA	NA	NA	NA	NA	NA
585-607	3.39794	3.39794	3.39794	3.39794	3.39794	3.39794	3.39794	NA	NA	2.02119	3.39794	3.39794	3.39794	NA	3.39794	3.39794	3.39794	3.39794	3.39794
613-635	3.39794	3.39794	3.39794	3.39794	3.39794	3.39794	3.39794	NA	NA	3.39794	2.02119	3.39794	3.39794	NA	3.39794	3.39794	3.39794	3.39794	3.39794
641-663	3.39794	3.39794	3.39794	3.39794	3.39794	3.39794	3.39794	NA	NA	3.39794	3.39794	2.21405	3.39794	NA	3.39794	3.39794	3.39794	3.39794	3.39794
669-691	3.39794	3.39794	3.39794	3.39794	3.39794	3.39794	3.39794	NA	NA	3.39794	3.39794	3.39794	2.21405	NA	3.39794	3.39794	3.39794	3.39794	3.39794
697-720	NA	NA	NA	NA	NA	NA	NA	NA	NA	NA	NA	NA	NA	NA	NA	NA	NA	NA	NA
757-779	3.39794	3.39794	3.39794	3.39794	3.39794	3.39794	3.39794	NA	NA	3.39794	3.39794	3.39794	3.39794	NA	2.02119	3.39794	3.39794	3.39794	3.39794
828-850	3.39794	3.39794	3.39794	3.39794	3.39794	3.39794	3.39794	NA	NA	3.39794	3.39794	3.39794	3.39794	NA	3.39794	2.21405	3.39794	3.39794	3.39794
856-878	3.39794	3.39794	3.39794	3.39794	3.39794	3.39794	3.39794	NA	NA	3.39794	3.39794	3.39794	3.39794	NA	3.39794	3.39794	2.55108	3.39794	2.92788
884-906	3.39794	3.39794	3.39794	3.39794	3.39794	3.39794	3.39794	NA	NA	3.39794	3.39794	3.39794	3.39794	NA	3.39794	3.39794	3.39794	2.02119	3.39794
912-934	3.39794	3.39794	3.39794	3.39794	3.39794	3.39794	3.39794	NA	NA	3.39794	3.39794	3.39794	3.39794	NA	3.39794	3.39794	2.92788	3.39794	2.02119
# Rows: ENSG00000215421 # Columns: ENSMUSG00000048410
ZFs	178-200	207-230	236-260	520-545	551-575	582-605	695-718	724-748	840-863	869-893	1009-1032	1038-1062	1405-1428	1435-1459	1477-1500	1558-1580	1586-1609	1619-1641	1647-1671	1677-1699	1705-1727	1733-1758	1764-1787
186-208	2.02119	NA	NA	NA	NA	NA	NA	NA	NA	NA	NA	NA	NA	NA	NA	3.39794	NA	3.39794	NA	3.39794	3.39794	NA	NA
215-238	NA	NA	NA	NA	NA	NA	NA	NA	NA	NA	NA	NA	NA	NA	NA	NA	NA	NA	NA	NA	NA	NA	NA
244-268	NA	NA	NA	NA	NA	NA	NA	NA	NA	NA	NA	NA	NA	NA	NA	NA	NA	NA	NA	NA	NA	NA	NA
526-551	NA	NA	NA	NA	NA	NA	NA	NA	NA	NA	NA	NA	NA	NA	NA	NA	NA	NA	NA	NA	NA	NA	NA
557-581	NA	NA	NA	NA	NA	NA	NA	NA	NA	NA	NA	NA	NA	NA	NA	NA	NA	NA	NA	NA	NA	NA	NA
588-611	NA	NA	NA	NA	NA	NA	NA	NA	NA	NA	NA	NA	NA	NA	NA	NA	NA	NA	NA	NA	NA	NA	NA
615-639	NA	NA	NA	NA	NA	NA	NA	NA	NA	NA	NA	NA	NA	NA	NA	NA	NA	NA	NA	NA	NA	NA	NA
705-728	NA	NA	NA	NA	NA	NA	NA	NA	NA	NA	NA	NA	NA	NA	NA	NA	NA	NA	NA	NA	NA	NA	NA
734-758	NA	NA	NA	NA	NA	NA	NA	NA	NA	NA	NA	NA	NA	NA	NA	NA	NA	NA	NA	NA	NA	NA	NA
850-873	NA	NA	NA	NA	NA	NA	NA	NA	NA	NA	NA	NA	NA	NA	NA	NA	NA	NA	NA	NA	NA	NA	NA
879-903	NA	NA	NA	NA	NA	NA	NA	NA	NA	NA	NA	NA	NA	NA	NA	NA	NA	NA	NA	NA	NA	NA	NA
1017-1040	NA	NA	NA	NA	NA	NA	NA	NA	NA	NA	NA	NA	NA	NA	NA	NA	NA	NA	NA	NA	NA	NA	NA
1046-1070	NA	NA	NA	NA	NA	NA	NA	NA	NA	NA	NA	NA	NA	NA	NA	NA	NA	NA	NA	NA	NA	NA	NA
1414-1437	NA	NA	NA	NA	NA	NA	NA	NA	NA	NA	NA	NA	NA	NA	NA	NA	NA	NA	NA	NA	NA	NA	NA
1444-1468	NA	NA	NA	NA	NA	NA	NA	NA	NA	NA	NA	NA	NA	NA	NA	NA	NA	NA	NA	NA	NA	NA	NA
1486-1509	NA	NA	NA	NA	NA	NA	NA	NA	NA	NA	NA	NA	NA	NA	NA	NA	NA	NA	NA	NA	NA	NA	NA
1567-1589	3.39794	NA	NA	NA	NA	NA	NA	NA	NA	NA	NA	NA	NA	NA	NA	2.50583	NA	3.39794	NA	3.39794	3.39794	NA	NA
1595-1618	NA	NA	NA	NA	NA	NA	NA	NA	NA	NA	NA	NA	NA	NA	NA	NA	NA	NA	NA	NA	NA	NA	NA
1628-1650	3.39794	NA	NA	NA	NA	NA	NA	NA	NA	NA	NA	NA	NA	NA	NA	3.39794	NA	2.50583	NA	3.39794	3.39794	NA	NA
1656-1680	NA	NA	NA	NA	NA	NA	NA	NA	NA	NA	NA	NA	NA	NA	NA	NA	NA	NA	NA	NA	NA	NA	NA
1686-1708	3.39794	NA	NA	NA	NA	NA	NA	NA	NA	NA	NA	NA	NA	NA	NA	3.39794	NA	3.39794	NA	2.50583	3.39794	NA	NA
1714-1736	3.39794	NA	NA	NA	NA	NA	NA	NA	NA	NA	NA	NA	NA	NA	NA	3.39794	NA	3.39794	NA	3.39794	2.50583	NA	NA
1742-1767	NA	NA	NA	NA	NA	NA	NA	NA	NA	NA	NA	NA	NA	NA	NA	NA	NA	NA	NA	NA	NA	NA	NA
1773-1796	NA	NA	NA	NA	NA	NA	NA	NA	NA	NA	NA	NA	NA	NA	NA	NA	NA	NA	NA	NA	NA	NA	NA
# Rows: ENSG00000266265 # Columns: ENSMUSG00000073209
ZFs	195-219	225-249	255-277
195-219	NA	NA	NA
225-249	NA	NA	NA
255-277	NA	NA	2.02119
# Rows: ENSG00000172059 # Columns: ENSMUSG00000020653
ZFs	384-408	414-438	444-466
394-418	NA	NA	NA
424-448	NA	NA	NA
454-476	NA	NA	2.63306
# Rows: ENSG00000197024 # Columns: ENSMUSG00000062519
ZFs	399-421	428-450	456-478	484-506	512-534	540-562	568-591
398-420	2.02119	3.39794	3.39794	3.39794	3.39794	3.39794	NA
427-449	3.39794	2.21405	3.39794	3.39794	3.39794	3.39794	NA
455-477	3.39794	3.39794	2.21405	3.39794	3.39794	3.39794	NA
483-505	3.39794	3.39794	3.39794	2.21405	3.39794	3.39794	NA
511-533	3.39794	3.39794	3.39794	3.39794	2.02119	3.39794	NA
539-561	3.39794	3.39794	3.39794	3.39794	3.39794	1.95856	NA
567-590	NA	NA	NA	NA	NA	NA	NA
# Rows: ENSG00000147180 # Columns: ENSMUSG00000025529
ZFs	427-449	458-480	520-543	549-571	577-600	606-631	634-657	663-685	691-714	720-742	748-771	777-799
429-451	2.02119	3.39794	NA	3.39794	NA	NA	NA	3.39794	NA	3.39794	NA	3.39794
460-482	3.39794	2.50583	NA	3.39794	NA	NA	NA	3.39794	NA	3.39794	NA	3.39794
522-545	NA	NA	NA	NA	NA	NA	NA	NA	NA	NA	NA	NA
551-573	3.39794	3.39794	NA	2.50583	NA	NA	NA	3.39794	NA	3.39794	NA	3.39794
579-602	NA	NA	NA	NA	NA	NA	NA	NA	NA	NA	NA	NA
608-633	NA	NA	NA	NA	NA	NA	NA	NA	NA	NA	NA	NA
636-659	NA	NA	NA	NA	NA	NA	NA	NA	NA	NA	NA	NA
665-687	3.39794	3.39794	NA	3.39794	NA	NA	NA	2.02119	NA	3.39794	NA	3.39794
693-716	NA	NA	NA	NA	NA	NA	NA	NA	NA	NA	NA	NA
722-744	3.39794	3.39794	NA	3.39794	NA	NA	NA	3.39794	NA	2.02119	NA	3.39794
750-773	NA	NA	NA	NA	NA	NA	NA	NA	NA	NA	NA	NA
779-801	3.39794	3.39794	NA	3.39794	NA	NA	NA	3.39794	NA	3.39794	NA	2.50583
# Rows: ENSG00000198081 # Columns: ENSMUSG00000049672
ZFs	277-299	305-327	333-355	361-383	389-412
277-299	2.02119	3.39794	3.39794	3.39794	NA
305-327	3.39794	2.50583	3.39794	3.39794	NA
333-355	3.39794	3.39794	2.50583	3.39794	NA
361-383	3.39794	3.39794	3.39794	2.50583	NA
389-412	NA	NA	NA	NA	NA
# Rows: ENSG00000153266 # Columns: ENSMUSG00000021743
ZFs	272-294	300-322	328-350	356-378	384-406	412-435
277-299	2.63306	3.39794	3.39794	3.39794	3.39794	NA
305-327	3.39794	2.97772	3.39794	3.39794	3.39794	NA
333-355	3.39794	3.39794	2.63306	3.39794	3.39794	NA
361-383	3.39794	3.39794	3.39794	2.92788	3.39794	NA
389-411	3.39794	3.39794	3.39794	3.39794	2.92788	NA
417-440	NA	NA	NA	NA	NA	NA
# Rows: ENSG00000169740 # Columns: ENSMUSG00000059689
ZFs	90-112	118-140	146-168	174-196	202-224	230-252	258-280
77-99	2.02119	3.39794	3.39794	3.39794	3.39794	3.39794	3.39794
105-127	3.39794	2.02119	3.39794	3.39794	3.39794	3.39794	3.39794
133-155	3.39794	3.39794	2.02119	3.39794	3.39794	3.39794	3.39794
161-183	3.39794	3.39794	3.39794	2.02119	3.39794	3.39794	3.39794
189-211	3.39794	3.39794	3.39794	3.39794	2.02119	3.39794	3.39794
217-239	3.39794	3.39794	3.39794	3.39794	3.39794	2.02119	3.39794
245-267	3.39794	3.39794	3.39794	3.39794	3.39794	3.39794	2.02119
# Rows: ENSG00000185591 # Columns: ENSMUSG00000001280
ZFs	624-648	654-678	684-706
626-650	NA	NA	NA
656-680	NA	NA	NA
686-708	NA	NA	2.63306
# Rows: ENSG00000181007 # Columns: ENSMUSG00000098022
ZFs	168-190	196-218	224-246	252-274	308-330	336-358	364-386	392-414	420-442	448-470	476-498	504-526
170-192	2.21405	3.39794	3.39794	3.39794	3.39794	3.39794	3.39794	3.39794	3.39794	3.39794	3.39794	3.39794
198-220	3.39794	2.02119	3.39794	3.39794	3.39794	3.39794	3.39794	3.39794	3.39794	3.39794	3.39794	3.39794
226-248	3.39794	3.39794	1.95856	3.39794	2.92788	3.39794	3.39794	3.39794	3.39794	3.39794	3.39794	3.39794
254-276	3.39794	3.39794	3.39794	2.21405	3.39794	2.02119	3.39794	3.39794	3.39794	3.39794	3.39794	3.39794
310-332	3.39794	3.39794	2.92788	3.39794	2.92788	3.39794	3.39794	3.39794	3.39794	3.39794	3.39794	3.39794
338-360	3.39794	3.39794	3.39794	2.21405	3.39794	2.02119	3.39794	3.39794	3.39794	3.39794	3.39794	3.39794
366-388	3.39794	3.39794	3.39794	3.39794	3.39794	3.39794	2.02119	3.39794	3.39794	3.39794	3.39794	3.39794
394-416	3.39794	3.39794	3.39794	3.39794	3.39794	3.39794	3.39794	2.02119	3.39794	3.39794	3.39794	3.39794
422-444	3.39794	3.39794	3.39794	3.39794	3.39794	3.39794	3.39794	3.39794	2.02119	2.55108	3.39794	3.39794
450-472	3.39794	3.39794	3.39794	3.39794	3.39794	3.39794	3.39794	3.39794	2.02119	2.55108	3.39794	3.39794
478-500	3.39794	3.39794	3.39794	3.39794	3.39794	3.39794	3.39794	3.39794	3.39794	3.39794	2.02119	3.39794
506-528	3.39794	3.39794	3.39794	3.39794	3.39794	3.39794	3.39794	3.39794	3.39794	3.39794	3.39794	2.02119
# Rows: ENSG00000177932 # Columns: ENSMUSG00000044807
ZFs	218-240	246-268	274-296	302-324	330-352	358-380	384-408	414-436	442-464	470-492	498-520
216-238	3.39794	3.39794	3.39794	3.39794	3.39794	3.39794	NA	3.39794	3.39794	3.39794	3.39794
244-266	3.39794	3.39794	3.39794	3.39794	3.39794	3.39794	NA	3.39794	3.39794	3.39794	3.39794
272-294	3.39794	3.39794	2.02119	3.39794	3.39794	3.39794	NA	3.39794	3.39794	3.39794	3.39794
300-322	3.39794	3.39794	3.39794	1.95856	3.39794	3.39794	NA	3.39794	3.39794	2.25334	3.39794
328-350	3.39794	3.39794	3.39794	3.39794	2.02119	3.39794	NA	3.39794	3.39794	3.39794	3.39794
356-378	3.39794	3.39794	3.39794	3.39794	3.39794	2.02119	NA	3.39794	3.39794	3.39794	3.39794
384-406	3.39794	3.39794	3.39794	3.39794	3.39794	3.39794	NA	3.39794	3.39794	3.39794	3.39794
412-434	3.39794	3.39794	3.39794	3.39794	3.39794	3.39794	NA	2.02119	3.39794	3.39794	3.39794
440-462	3.39794	3.39794	3.39794	3.39794	3.39794	3.39794	NA	3.39794	2.02119	3.39794	3.39794
468-490	3.39794	3.39794	3.39794	2.25334	3.39794	3.39794	NA	3.39794	3.39794	2.02119	3.39794
496-518	3.39794	3.39794	3.39794	3.39794	3.39794	3.39794	NA	3.39794	3.39794	3.39794	2.02119
# Rows: ENSG00000196453 # Columns: ENSMUSG00000071477
ZFs	601-623	629-651	690-712	718-740	748-770	776-798	804-826	832-854	860-882
546-568	2.21405	3.39794	3.39794	3.39794	3.39794	3.39794	3.39794	3.39794	3.39794
574-596	3.39794	2.02119	3.39794	3.39794	3.39794	3.39794	3.39794	3.39794	3.39794
636-658	3.39794	3.39794	2.02119	3.39794	3.39794	3.39794	3.39794	3.39794	3.39794
664-686	3.39794	3.39794	3.39794	2.02119	3.39794	3.39794	3.39794	3.39794	3.39794
694-716	3.39794	3.39794	3.39794	3.39794	2.21405	3.39794	3.39794	3.39794	3.39794
722-744	3.39794	3.39794	3.39794	3.39794	3.39794	2.25334	3.39794	3.39794	3.39794
750-772	3.39794	3.39794	3.39794	3.39794	3.39794	3.39794	2.25334	3.39794	3.39794
778-800	3.39794	3.39794	3.39794	3.39794	3.39794	3.39794	3.39794	2.25334	3.39794
806-828	3.39794	3.39794	3.39794	3.39794	3.39794	3.39794	3.39794	3.39794	2.21405
# Rows: ENSG00000085274 # Columns: ENSMUSG00000037730
ZFs	302-324	330-352	358-380	387-409	415-437	443-465	471-493	499-522
302-324	2.21405	3.39794	3.39794	3.39794	3.39794	3.39794	3.39794	NA
330-352	3.39794	2.02119	3.39794	3.39794	3.39794	3.39794	3.39794	NA
358-380	3.39794	3.39794	2.50583	3.39794	3.39794	3.39794	3.39794	NA
387-409	3.39794	3.39794	3.39794	2.55108	3.39794	3.39794	3.39794	NA
415-437	3.39794	3.39794	3.39794	3.39794	2.55108	3.39794	3.39794	NA
443-465	3.39794	3.39794	3.39794	3.39794	3.39794	2.50583	3.39794	NA
471-493	3.39794	3.39794	3.39794	3.39794	3.39794	3.39794	2.50583	NA
499-522	NA	NA	NA	NA	NA	NA	NA	NA
# Rows: ENSG00000006194 # Columns: ENSMUSG00000022529
ZFs	378-400	434-456	462-484	490-512	518-540	572-594	600-622	628-650	656-678
378-400	2.02119	3.39794	3.39794	3.39794	3.39794	3.39794	3.39794	3.39794	3.39794
434-456	3.39794	1.95856	3.39794	3.39794	3.39794	3.39794	3.39794	3.39794	3.39794
462-484	3.39794	3.39794	2.25334	3.39794	3.39794	3.39794	3.39794	3.39794	3.39794
490-512	3.39794	3.39794	3.39794	2.02119	3.39794	3.39794	3.39794	3.39794	3.39794
518-540	3.39794	3.39794	3.39794	3.39794	2.55108	3.39794	3.39794	3.39794	3.39794
575-597	3.39794	3.39794	3.39794	3.39794	3.39794	2.02119	3.39794	3.39794	3.39794
603-625	3.39794	3.39794	3.39794	3.39794	3.39794	3.39794	2.02119	3.39794	3.39794
631-653	3.39794	3.39794	3.39794	3.39794	3.39794	3.39794	3.39794	2.25334	3.39794
659-681	3.39794	3.39794	3.39794	3.39794	3.39794	3.39794	3.39794	3.39794	2.21405
# Rows: ENSG00000102349 # Columns: ENSMUSG00000041649
ZFs	270-294	300-324	330-352
274-298	NA	NA	NA
304-328	NA	NA	NA
334-356	NA	NA	2.02119
# Rows: ENSG00000142065 # Columns: ENSMUSG00000053985
ZFs	140-162	168-190	196-218	224-246	252-274	280-302	308-330	336-358	364-386	392-414	420-442	448-470	476-498
172-194	2.02119	3.39794	3.39794	3.39794	3.39794	3.39794	3.39794	3.39794	3.39794	3.39794	3.39794	3.39794	3.39794
200-222	3.39794	2.02119	3.39794	3.39794	3.39794	3.39794	3.39794	3.39794	3.39794	3.39794	3.39794	3.39794	3.39794
228-250	3.39794	3.39794	2.02119	3.39794	3.39794	3.39794	3.39794	3.39794	3.39794	3.39794	3.39794	3.39794	3.39794
256-278	3.39794	3.39794	3.39794	2.02119	3.39794	3.39794	3.39794	3.39794	3.39794	3.39794	3.39794	3.39794	3.39794
284-306	3.39794	3.39794	3.39794	3.39794	2.02119	3.39794	3.39794	3.39794	3.39794	3.39794	3.39794	3.39794	3.39794
312-334	3.39794	3.39794	3.39794	3.39794	3.39794	2.02119	3.39794	3.39794	3.39794	3.39794	3.39794	3.39794	3.39794
340-362	3.39794	3.39794	3.39794	3.39794	3.39794	3.39794	2.02119	3.39794	3.39794	2.02119	2.02119	3.39794	3.39794
368-390	3.39794	3.39794	3.39794	3.39794	3.39794	3.39794	3.39794	2.02119	3.39794	3.39794	3.39794	3.39794	3.39794
396-418	3.39794	3.39794	3.39794	3.39794	3.39794	3.39794	3.39794	3.39794	2.02119	3.39794	3.39794	3.39794	3.39794
424-446	3.39794	3.39794	3.39794	3.39794	3.39794	3.39794	2.02119	3.39794	3.39794	2.02119	2.02119	3.39794	3.39794
452-474	3.39794	3.39794	3.39794	3.39794	3.39794	3.39794	2.02119	3.39794	3.39794	2.02119	2.02119	3.39794	3.39794
480-502	3.39794	3.39794	3.39794	3.39794	3.39794	3.39794	3.39794	3.39794	3.39794	3.39794	3.39794	2.21405	3.39794
508-530	3.39794	3.39794	3.39794	3.39794	3.39794	3.39794	3.39794	3.39794	3.39794	3.39794	3.39794	3.39794	2.02119
# Rows: ENSG00000186017 # Columns: ENSMUSG00000078768
ZFs	167-189	195-217	223-245	251-273	279-301	307-329	335-357
200-222	2.02119	3.39794	3.39794	3.39794	3.39794	3.39794	3.39794
228-250	3.39794	2.02119	3.39794	3.39794	3.39794	3.39794	3.39794
256-278	3.39794	3.39794	2.02119	2.02119	3.39794	3.39794	3.39794
284-306	3.39794	3.39794	2.02119	2.02119	3.39794	3.39794	3.39794
312-334	3.39794	3.39794	3.39794	3.39794	2.02119	3.39794	3.39794
340-362	3.39794	3.39794	3.39794	3.39794	3.39794	2.02119	3.39794
368-390	3.39794	3.39794	3.39794	3.39794	3.39794	3.39794	2.02119
# Rows: ENSG00000120784 # Columns: ENSMUSG00000047473
ZFs	187-209	215-237	243-265	271-293	327-349	355-377	383-405	411-433	439-461	467-489	495-517	523-545
158-180	2.50583	3.39794	3.39794	3.39794	3.39794	3.39794	2.92788	3.39794	3.39794	3.39794	3.39794	3.39794
186-208	3.39794	2.02119	3.39794	3.39794	3.39794	3.39794	3.39794	3.39794	3.39794	3.39794	3.39794	3.39794
214-236	3.39794	3.39794	2.02119	3.39794	3.39794	3.39794	3.39794	3.39794	3.39794	3.39794	3.39794	3.39794
242-264	3.39794	3.39794	3.39794	2.21405	3.39794	2.21405	3.39794	3.39794	3.39794	3.39794	3.39794	3.39794
295-320	NA	NA	NA	NA	NA	NA	NA	NA	NA	NA	NA	NA
326-348	3.39794	3.39794	3.39794	2.21405	3.39794	2.21405	3.39794	3.39794	3.39794	3.39794	3.39794	3.39794
354-376	2.92788	3.39794	3.39794	3.39794	3.39794	3.39794	2.02119	3.39794	3.39794	3.39794	3.39794	3.39794
382-404	3.39794	3.39794	3.39794	3.39794	3.39794	3.39794	3.39794	2.02119	3.39794	3.39794	3.39794	3.39794
410-432	3.39794	3.39794	3.39794	3.39794	3.39794	3.39794	3.39794	3.39794	2.02119	2.02119	3.39794	3.39794
438-460	3.39794	3.39794	3.39794	3.39794	3.39794	3.39794	3.39794	3.39794	2.02119	1.95856	3.39794	3.39794
466-488	3.39794	3.39794	3.39794	3.39794	3.39794	3.39794	3.39794	3.39794	3.39794	3.39794	2.02119	3.39794
494-516	3.39794	3.39794	3.39794	3.39794	3.39794	3.39794	3.39794	3.39794	3.39794	3.39794	3.39794	2.02119
# Rows: ENSG00000198816 # Columns: ENSMUSG00000047264
ZFs	154-176	182-204	210-232	238-260	266-288	294-316	322-344	350-372	378-400
151-173	2.02119	3.39794	3.39794	3.39794	3.39794	3.39794	3.39794	3.39794	3.39794
179-201	3.39794	2.02119	3.39794	3.39794	3.39794	3.39794	3.39794	3.39794	3.39794
207-229	3.39794	3.39794	2.02119	3.39794	3.39794	3.39794	3.39794	3.39794	3.39794
235-257	3.39794	3.39794	3.39794	2.02119	2.02119	3.39794	3.39794	3.39794	3.39794
263-285	3.39794	3.39794	3.39794	2.02119	2.02119	3.39794	3.39794	3.39794	3.39794
291-313	3.39794	3.39794	3.39794	3.39794	3.39794	2.02119	3.39794	3.39794	3.39794
319-341	3.39794	3.39794	3.39794	3.39794	3.39794	3.39794	2.02119	3.39794	3.39794
347-369	3.39794	3.39794	3.39794	3.39794	3.39794	3.39794	3.39794	2.02119	3.39794
375-397	3.39794	3.39794	3.39794	3.39794	3.39794	3.39794	3.39794	3.39794	2.02119
# Rows: ENSG00000130856 # Columns: ENSMUSG00000041258
ZFs	39-61	68-90	95-117	123-145	155-177	199-221	227-249	255-278	287-310	484-506	512-534	540-562	568-590	659-681	687-709	715-737	743-765	970-992	998-1020	1026-1048	1054-1076	1169-1192	1198-1220	1226-1248	1254-1276	1660-1683	1689-1711	1725-1747	1753-1775	1781-1804
39-61	2.50583	3.39794	3.39794	3.39794	3.39794	3.39794	3.39794	NA	NA	3.39794	3.39794	3.39794	3.39794	3.39794	3.39794	3.39794	3.39794	3.39794	NA	3.39794	NA	NA	3.39794	3.39794	3.39794	NA	3.39794	3.39794	3.39794	NA
68-90	3.39794	2.02119	3.39794	3.39794	3.39794	3.39794	3.39794	NA	NA	3.39794	3.39794	3.39794	3.39794	3.39794	3.39794	3.39794	3.39794	3.39794	NA	3.39794	NA	NA	3.39794	3.39794	3.39794	NA	3.39794	3.39794	3.39794	NA
95-117	3.39794	3.39794	2.50583	3.39794	3.39794	3.39794	3.39794	NA	NA	3.39794	3.39794	3.39794	3.39794	3.39794	3.39794	3.39794	3.39794	3.39794	NA	3.39794	NA	NA	3.39794	3.39794	3.39794	NA	3.39794	3.39794	3.39794	NA
123-145	3.39794	3.39794	3.39794	2.02119	3.39794	3.39794	3.39794	NA	NA	3.39794	3.39794	3.39794	3.39794	3.39794	3.39794	3.39794	3.39794	3.39794	NA	3.39794	NA	NA	3.39794	3.39794	3.39794	NA	3.39794	3.39794	3.39794	NA
155-177	3.39794	3.39794	3.39794	3.39794	2.50583	3.39794	3.39794	NA	NA	3.39794	3.39794	3.39794	3.39794	3.39794	3.39794	3.39794	3.39794	3.39794	NA	3.39794	NA	NA	3.39794	3.39794	3.39794	NA	3.39794	3.39794	3.39794	NA
199-221	3.39794	3.39794	3.39794	3.39794	3.39794	2.55108	3.39794	NA	NA	3.39794	3.39794	3.39794	3.39794	3.39794	3.39794	3.39794	3.39794	3.39794	NA	3.39794	NA	NA	3.39794	3.39794	3.39794	NA	3.39794	3.39794	3.39794	NA
227-249	3.39794	3.39794	3.39794	3.39794	3.39794	3.39794	2.50583	NA	NA	3.39794	3.39794	3.39794	3.39794	3.39794	3.39794	3.39794	3.39794	3.39794	NA	3.39794	NA	NA	3.39794	3.39794	3.39794	NA	3.39794	3.39794	3.39794	NA
255-278	NA	NA	NA	NA	NA	NA	NA	NA	NA	NA	NA	NA	NA	NA	NA	NA	NA	NA	NA	NA	NA	NA	NA	NA	NA	NA	NA	NA	NA	NA
287-310	NA	NA	NA	NA	NA	NA	NA	NA	NA	NA	NA	NA	NA	NA	NA	NA	NA	NA	NA	NA	NA	NA	NA	NA	NA	NA	NA	NA	NA	NA
484-506	3.39794	3.39794	3.39794	3.39794	3.39794	3.39794	3.39794	NA	NA	2.25334	3.39794	3.39794	3.39794	3.39794	3.39794	3.39794	3.39794	3.39794	NA	3.39794	NA	NA	3.39794	3.39794	3.39794	NA	3.39794	3.39794	3.39794	NA
512-534	3.39794	3.39794	3.39794	3.39794	3.39794	3.39794	3.39794	NA	NA	3.39794	2.50583	3.39794	3.39794	3.39794	3.39794	3.39794	3.39794	3.39794	NA	3.39794	NA	NA	3.39794	3.39794	3.39794	NA	3.39794	3.39794	3.39794	NA
540-562	3.39794	3.39794	3.39794	3.39794	3.39794	3.39794	3.39794	NA	NA	3.39794	3.39794	2.02119	3.39794	3.39794	3.39794	3.39794	3.39794	3.39794	NA	3.39794	NA	NA	3.39794	3.39794	3.39794	NA	3.39794	3.39794	3.39794	NA
568-590	3.39794	3.39794	3.39794	3.39794	3.39794	3.39794	3.39794	NA	NA	3.39794	3.39794	3.39794	2.50583	3.39794	3.39794	3.39794	3.39794	3.39794	NA	3.39794	NA	NA	3.39794	3.39794	2.92788	NA	3.39794	3.39794	3.39794	NA
659-681	3.39794	3.39794	3.39794	3.39794	3.39794	3.39794	3.39794	NA	NA	3.39794	3.39794	3.39794	3.39794	2.50583	3.39794	3.39794	3.39794	2.8651	NA	3.39794	NA	NA	3.39794	3.39794	3.39794	NA	3.39794	3.39794	3.39794	NA
687-709	3.39794	3.39794	3.39794	3.39794	3.39794	3.39794	3.39794	NA	NA	3.39794	3.39794	3.39794	3.39794	3.39794	2.50583	3.39794	3.39794	3.39794	NA	3.39794	NA	NA	3.39794	3.39794	3.39794	NA	3.39794	3.39794	3.39794	NA
715-737	3.39794	3.39794	3.39794	3.39794	3.39794	3.39794	3.39794	NA	NA	3.39794	3.39794	3.39794	3.39794	3.39794	3.39794	2.50583	3.39794	3.39794	NA	3.39794	NA	NA	3.39794	3.39794	3.39794	NA	3.39794	3.39794	3.39794	NA
743-765	3.39794	3.39794	3.39794	3.39794	3.39794	3.39794	3.39794	NA	NA	3.39794	3.39794	3.39794	3.39794	3.39794	3.39794	3.39794	2.50583	3.39794	NA	3.39794	NA	NA	3.39794	3.39794	3.39794	NA	3.39794	3.39794	3.39794	NA
969-991	3.39794	3.39794	3.39794	3.39794	3.39794	3.39794	3.39794	NA	NA	3.39794	3.39794	3.39794	3.39794	2.8651	3.39794	3.39794	3.39794	2.02119	NA	3.39794	NA	NA	3.39794	3.39794	3.39794	NA	3.39794	3.39794	3.39794	NA
997-1019	3.39794	3.39794	3.39794	3.39794	3.39794	3.39794	3.39794	NA	NA	3.39794	3.39794	3.39794	3.39794	3.39794	3.39794	3.39794	3.39794	3.39794	NA	3.39794	NA	NA	3.39794	3.39794	3.39794	NA	3.39794	3.39794	3.39794	NA
1025-1047	3.39794	3.39794	3.39794	3.39794	3.39794	3.39794	3.39794	NA	NA	3.39794	3.39794	3.39794	3.39794	3.39794	3.39794	3.39794	3.39794	3.39794	NA	2.02119	NA	NA	3.39794	3.39794	3.39794	NA	3.39794	3.39794	3.39794	NA
1053-1075	3.39794	3.39794	3.39794	3.39794	3.39794	3.39794	3.39794	NA	NA	3.39794	3.39794	3.39794	3.39794	3.39794	3.39794	3.39794	2.92788	3.39794	NA	3.39794	NA	NA	3.39794	3.39794	3.39794	NA	3.39794	3.39794	3.39794	NA
1168-1191	NA	NA	NA	NA	NA	NA	NA	NA	NA	NA	NA	NA	NA	NA	NA	NA	NA	NA	NA	NA	NA	NA	NA	NA	NA	NA	NA	NA	NA	NA
1197-1219	3.39794	3.39794	3.39794	3.39794	3.39794	3.39794	3.39794	NA	NA	3.39794	3.39794	3.39794	3.39794	3.39794	3.39794	3.39794	3.39794	3.39794	NA	3.39794	NA	NA	2.63306	3.39794	3.39794	NA	3.39794	3.39794	3.39794	NA
1225-1247	3.39794	3.39794	3.39794	3.39794	3.39794	3.39794	3.39794	NA	NA	3.39794	3.39794	3.39794	3.39794	3.39794	3.39794	3.39794	3.39794	3.39794	NA	3.39794	NA	NA	3.39794	2.02119	3.39794	NA	3.39794	3.39794	3.39794	NA
1253-1275	3.39794	3.39794	3.39794	3.39794	3.39794	3.39794	3.39794	NA	NA	3.39794	3.39794	3.39794	2.92788	3.39794	3.39794	3.39794	3.39794	3.39794	NA	3.39794	NA	NA	3.39794	3.39794	2.02119	NA	3.39794	3.39794	3.39794	NA
1659-1682	NA	NA	NA	NA	NA	NA	NA	NA	NA	NA	NA	NA	NA	NA	NA	NA	NA	NA	NA	NA	NA	NA	NA	NA	NA	NA	NA	NA	NA	NA
1688-1710	3.39794	3.39794	3.39794	3.39794	3.39794	3.39794	3.39794	NA	NA	3.39794	3.39794	3.39794	3.39794	3.39794	3.39794	3.39794	3.39794	3.39794	NA	3.39794	NA	NA	3.39794	3.39794	3.39794	NA	2.92788	3.39794	3.39794	NA
1724-1746	3.39794	3.39794	3.39794	3.39794	3.39794	3.39794	3.39794	NA	NA	3.39794	3.39794	3.39794	3.39794	3.39794	3.39794	3.39794	3.39794	3.39794	NA	3.39794	NA	NA	3.39794	3.39794	3.39794	NA	3.39794	2.92788	3.39794	NA
1752-1774	3.39794	3.39794	3.39794	3.39794	3.39794	3.39794	3.39794	NA	NA	3.39794	3.39794	3.39794	3.39794	3.39794	3.39794	3.39794	3.39794	3.39794	NA	3.39794	NA	NA	3.39794	3.39794	3.39794	NA	3.39794	3.39794	2.92788	NA
1780-1803	NA	NA	NA	NA	NA	NA	NA	NA	NA	NA	NA	NA	NA	NA	NA	NA	NA	NA	NA	NA	NA	NA	NA	NA	NA	NA	NA	NA	NA	NA
# Rows: ENSG00000261678 # Columns: ENSMUSG00000048385
ZFs	191-213	222-244	248-270	276-298	304-327
191-213	2.02119	3.39794	3.39794	3.39794	NA
222-244	3.39794	2.21405	3.39794	3.39794	NA
248-270	3.39794	3.39794	2.21405	3.39794	NA
276-298	3.39794	3.39794	3.39794	2.92788	NA
304-327	NA	NA	NA	NA	NA
# Rows: ENSG00000171163 # Columns: ENSMUSG00000037243
ZFs	327-352	357-382	388-410	416-438	447-470
333-358	NA	NA	NA	NA	NA
364-388	NA	NA	NA	NA	NA
394-416	NA	NA	2.02119	3.39794	NA
422-444	NA	NA	3.39794	2.21405	NA
453-476	NA	NA	NA	NA	NA
# Rows: ENSG00000127152 # Columns: ENSMUSG00000048251
ZFs	221-244	426-448	454-476	786-808	814-836	844-867
221-244	NA	NA	NA	NA	NA	NA
427-449	NA	2.63306	3.39794	2.92788	3.39794	NA
455-477	NA	3.39794	2.63306	3.39794	3.39794	NA
796-818	NA	2.92788	3.39794	2.92788	3.39794	NA
824-846	NA	3.39794	3.39794	3.39794	2.63306	NA
854-877	NA	NA	NA	NA	NA	NA
# Rows: ENSG00000196263 # Columns: ENSMUSG00000055150
ZFs	205-227	233-255	261-283	289-311	317-339	345-367	373-395	401-423	429-451	457-479	485-507
206-228	2.02119	3.39794	3.39794	3.39794	3.39794	3.39794	3.39794	3.39794	3.39794	3.39794	3.39794
234-256	3.39794	3.39794	3.39794	3.39794	3.39794	3.39794	3.39794	3.39794	3.39794	3.39794	3.39794
262-284	3.39794	3.39794	3.39794	3.39794	3.39794	3.39794	3.39794	3.39794	3.39794	3.39794	3.39794
290-312	3.39794	3.39794	3.39794	1.95856	3.39794	3.39794	3.39794	3.39794	3.39794	3.39794	3.39794
318-340	3.39794	3.39794	3.39794	3.39794	3.39794	3.39794	3.39794	3.39794	3.39794	3.39794	3.39794
346-369	NA	NA	NA	NA	NA	NA	NA	NA	NA	NA	NA
375-397	3.39794	3.39794	3.39794	3.39794	3.39794	3.39794	3.39794	3.39794	3.39794	3.39794	3.39794
403-425	3.39794	3.39794	3.39794	3.39794	3.39794	3.39794	3.39794	3.39794	3.39794	3.39794	3.39794
431-453	3.39794	3.39794	3.39794	3.39794	3.39794	3.39794	3.39794	3.39794	3.39794	3.39794	3.39794
459-481	3.39794	3.39794	3.39794	3.39794	3.39794	2.92788	3.39794	3.39794	3.39794	3.39794	3.39794
487-509	3.39794	3.39794	3.39794	3.39794	3.39794	3.39794	3.39794	2.63306	3.39794	3.39794	3.39794
515-537	3.39794	3.39794	3.39794	3.39794	3.39794	3.39794	3.39794	3.39794	3.39794	3.39794	3.39794
543-565	3.39794	3.39794	3.39794	3.39794	3.39794	3.39794	3.39794	3.39794	3.39794	3.39794	3.39794
571-593	3.39794	3.39794	3.39794	3.39794	3.39794	3.39794	3.39794	3.39794	3.39794	2.02119	3.39794
599-621	3.39794	3.39794	3.39794	3.39794	3.39794	3.39794	3.39794	3.39794	3.39794	3.39794	3.39794
# Rows: ENSG00000179930 # Columns: ENSMUSG00000066797
ZFs	236-258	264-286	292-315	321-343	349-371	377-399	405-427	433-455	461-483	489-511
279-301	2.02119	3.39794	NA	3.39794	3.39794	3.39794	3.39794	3.39794	3.39794	3.39794
307-329	3.39794	2.02119	NA	3.39794	3.39794	3.39794	3.39794	3.39794	3.39794	3.39794
335-358	NA	NA	NA	NA	NA	NA	NA	NA	NA	NA
364-386	3.39794	3.39794	NA	2.02119	3.39794	3.39794	2.02119	3.39794	3.39794	3.39794
392-414	3.39794	3.39794	NA	3.39794	2.02119	3.39794	3.39794	3.39794	3.39794	3.39794
420-442	3.39794	3.39794	NA	3.39794	3.39794	2.02119	3.39794	3.39794	3.39794	3.39794
448-470	3.39794	3.39794	NA	2.02119	3.39794	3.39794	2.02119	3.39794	3.39794	3.39794
476-498	3.39794	3.39794	NA	3.39794	3.39794	3.39794	3.39794	2.02119	3.39794	3.39794
504-526	3.39794	3.39794	NA	3.39794	3.39794	3.39794	3.39794	3.39794	1.95856	3.39794
532-554	3.39794	3.39794	NA	3.39794	3.39794	3.39794	3.39794	3.39794	3.39794	2.92788
# Rows: ENSG00000139800 # Columns: ENSMUSG00000041703
ZFs	450-474	480-504	510-534
491-515	NA	NA	NA
521-545	NA	NA	NA
551-575	NA	NA	NA
# Rows: ENSG00000171649 # Columns: ENSMUSG00000030393
ZFs	215-237	243-265	271-293	299-321	327-349	355-377	383-405	411-433	439-461
239-261	2.21405	3.39794	3.39794	3.39794	3.39794	3.39794	3.39794	3.39794	3.39794
267-289	3.39794	1.95856	3.39794	3.39794	3.39794	3.39794	3.39794	3.39794	3.39794
295-317	3.39794	3.39794	2.21405	3.39794	3.39794	3.39794	3.39794	3.39794	3.39794
323-345	3.39794	3.39794	3.39794	1.95856	3.39794	3.39794	3.39794	3.39794	3.39794
351-373	3.39794	3.39794	3.39794	3.39794	1.95856	3.39794	3.39794	3.39794	3.39794
379-401	3.39794	3.39794	3.39794	3.39794	3.39794	2.50583	3.39794	3.39794	3.39794
407-429	3.39794	3.39794	3.39794	3.39794	3.39794	3.39794	2.50583	3.39794	3.39794
435-457	3.39794	3.39794	3.39794	3.39794	3.39794	3.39794	3.39794	2.55108	3.39794
463-485	3.39794	3.39794	3.39794	3.39794	3.39794	3.39794	3.39794	3.39794	1.95856
# Rows: ENSG00000136866 # Columns: ENSMUSG00000028389
ZFs	255-277	283-305	311-333	339-361	367-389	395-417	423-445	451-473	479-501	507-529	535-557	563-585
308-330	1.95856	3.39794	3.39794	3.39794	3.39794	3.39794	3.39794	3.39794	3.39794	3.39794	3.39794	3.39794
336-358	3.39794	2.02119	3.39794	3.39794	3.39794	3.39794	3.39794	3.39794	3.39794	3.39794	3.39794	3.39794
364-386	3.39794	3.39794	2.02119	3.39794	3.39794	3.39794	3.39794	3.39794	3.39794	3.39794	3.39794	3.39794
392-414	3.39794	3.39794	3.39794	2.02119	3.39794	3.39794	3.39794	3.39794	3.39794	3.39794	3.39794	3.39794
420-442	3.39794	3.39794	3.39794	3.39794	2.02119	3.39794	3.39794	3.39794	3.39794	3.39794	3.39794	3.39794
448-470	3.39794	3.39794	3.39794	3.39794	3.39794	2.02119	3.39794	3.39794	2.63306	3.39794	3.39794	3.39794
476-498	3.39794	3.39794	3.39794	3.39794	3.39794	3.39794	3.39794	3.39794	3.39794	3.39794	2.55108	3.39794
504-526	3.39794	3.39794	3.39794	3.39794	3.39794	3.39794	3.39794	2.02119	3.39794	3.39794	3.39794	3.39794
532-554	3.39794	3.39794	3.39794	3.39794	3.39794	2.63306	3.39794	3.39794	2.21405	3.39794	3.39794	3.39794
560-582	3.39794	3.39794	3.39794	3.39794	3.39794	3.39794	3.39794	3.39794	3.39794	3.39794	3.39794	3.39794
588-610	3.39794	3.39794	3.39794	3.39794	3.39794	3.39794	3.39794	3.39794	3.39794	3.39794	3.39794	3.39794
616-638	3.39794	3.39794	3.39794	3.39794	3.39794	3.39794	3.39794	3.39794	3.39794	3.39794	3.39794	2.21405
# Rows: ENSG00000173258 # Columns: ENSMUSG00000038630
ZFs	483-505	511-533	539-561	567-589	595-617	623-645	651-673	679-701
439-461	3.39794	3.39794	3.39794	3.39794	3.39794	3.39794	3.39794	3.39794
467-489	3.39794	3.39794	3.39794	3.39794	3.39794	3.39794	3.39794	3.39794
495-517	3.39794	3.39794	3.39794	3.39794	3.39794	3.39794	3.39794	3.39794
523-545	3.39794	3.39794	3.39794	3.39794	3.39794	3.39794	3.39794	3.39794
551-573	3.39794	3.39794	3.39794	3.39794	3.39794	3.39794	3.39794	3.39794
579-601	3.39794	3.39794	3.39794	3.39794	3.39794	3.39794	3.39794	3.39794
607-629	3.39794	3.39794	3.39794	3.39794	2.02119	3.39794	3.39794	3.39794
635-657	3.39794	3.39794	3.39794	3.39794	3.39794	2.02119	3.39794	3.39794
663-685	3.39794	3.39794	3.39794	3.39794	3.39794	3.39794	3.39794	3.39794
691-713	3.39794	3.39794	2.92788	3.39794	3.39794	3.39794	3.39794	3.39794
719-741	3.39794	3.39794	3.39794	3.39794	3.39794	3.39794	3.39794	3.39794
# Rows: ENSG00000131061 # Columns: ENSMUSG00000059842
ZFs	53-76	320-342	348-370	442-464	470-494	500-522	537-561	563-585	591-613	619-641	680-702
53-76	NA	NA	NA	NA	NA	NA	NA	NA	NA	NA	NA
322-344	NA	2.02119	3.39794	3.39794	NA	3.39794	NA	3.39794	3.39794	3.39794	3.39794
350-372	NA	3.39794	2.02119	3.39794	NA	3.39794	NA	3.39794	3.39794	3.39794	3.39794
445-467	NA	3.39794	3.39794	2.02119	NA	3.39794	NA	3.39794	3.39794	3.39794	3.39794
473-497	NA	NA	NA	NA	NA	NA	NA	NA	NA	NA	NA
503-525	NA	3.39794	3.39794	3.39794	NA	2.50583	NA	3.39794	3.39794	3.39794	3.39794
540-564	NA	NA	NA	NA	NA	NA	NA	NA	NA	NA	NA
566-588	NA	3.39794	3.39794	3.39794	NA	3.39794	NA	2.50583	3.39794	3.39794	3.39794
594-616	NA	3.39794	3.39794	3.39794	NA	3.39794	NA	3.39794	2.02119	3.39794	3.39794
622-644	NA	3.39794	3.39794	3.39794	NA	3.39794	NA	3.39794	3.39794	2.02119	3.39794
683-705	NA	3.39794	3.39794	3.39794	NA	3.39794	NA	3.39794	3.39794	3.39794	2.02119
# Rows: ENSG00000161405 # Columns: ENSMUSG00000018168
ZFs	117-139	145-167	173-195	201-223	450-472	478-502
118-140	2.02119	3.39794	3.39794	3.39794	3.39794	NA
146-168	3.39794	2.63306	3.39794	3.39794	3.39794	NA
174-196	3.39794	3.39794	2.25334	3.39794	3.39794	NA
202-224	3.39794	3.39794	3.39794	2.55108	3.39794	NA
452-474	3.39794	3.39794	3.39794	3.39794	2.8651	NA
480-504	NA	NA	NA	NA	NA	NA
# Rows: ENSG00000170260 # Columns: ENSMUSG00000052763
ZFs	313-335	366-388	424-446	452-474
316-338	2.92788	3.39794	3.39794	3.39794
369-391	3.39794	2.02119	3.39794	3.39794
427-449	3.39794	3.39794	2.21405	3.39794
455-477	3.39794	3.39794	3.39794	2.92788
# Rows: ENSG00000065029 # Columns: ENSMUSG00000024220
ZFs	165-189	195-219	225-249	255-279	285-309	315-339	345-368
165-189	NA	NA	NA	NA	NA	NA	NA
195-219	NA	NA	NA	NA	NA	NA	NA
225-249	NA	NA	NA	NA	NA	NA	NA
255-279	NA	NA	NA	NA	NA	NA	NA
285-309	NA	NA	NA	NA	NA	NA	NA
315-339	NA	NA	NA	NA	NA	NA	NA
345-368	NA	NA	NA	NA	NA	NA	NA
# Rows: ENSG00000167685 # Columns: ENSMUSG00000044876
ZFs	186-208	214-236	254-276	282-304
179-201	2.02119	3.39794	3.39794	3.39794
207-229	3.39794	2.02119	3.39794	3.39794
250-272	3.39794	3.39794	2.02119	3.39794
278-300	3.39794	3.39794	3.39794	2.02119
# Rows: ENSG00000181220 # Columns: ENSMUSG00000057691
ZFs	454-476	517-539	545-567	573-595
454-476	2.02119	3.39794	3.39794	3.39794
511-533	3.39794	2.21405	3.39794	3.39794
539-561	3.39794	3.39794	2.02119	3.39794
567-589	3.39794	3.39794	3.39794	2.02119
# Rows: ENSG00000165702 # Columns: ENSMUSG00000026815
ZFs	163-186	192-214	253-275	281-303	309-331	337-360
163-186	NA	NA	NA	NA	NA	NA
192-214	NA	2.02119	3.39794	3.39794	3.39794	NA
252-274	NA	3.39794	2.02119	3.39794	3.39794	NA
280-302	NA	3.39794	3.39794	2.92788	3.39794	NA
308-330	NA	3.39794	3.39794	3.39794	2.92788	NA
336-359	NA	NA	NA	NA	NA	NA
# Rows: ENSG00000124782 # Columns: ENSMUSG00000039087
ZFs	66-88	97-119	125-147	206-228	233-256	314-336	641-663	669-691	697-720	751-773	788-811	1251-1273	1279-1302	1454-1476	1574-1596	1602-1624
66-88	2.02119	3.39794	3.39794	3.39794	NA	3.39794	3.39794	3.39794	NA	3.39794	NA	3.39794	NA	3.39794	3.39794	3.39794
97-119	3.39794	2.55108	3.39794	3.39794	NA	3.39794	3.39794	3.39794	NA	3.39794	NA	3.39794	NA	3.39794	3.39794	3.39794
125-147	3.39794	3.39794	2.02119	3.39794	NA	3.39794	3.39794	3.39794	NA	3.39794	NA	3.39794	NA	3.39794	3.39794	3.39794
208-230	3.39794	3.39794	3.39794	2.21405	NA	3.39794	3.39794	3.39794	NA	3.39794	NA	3.39794	NA	3.39794	3.39794	3.39794
235-258	NA	NA	NA	NA	NA	NA	NA	NA	NA	NA	NA	NA	NA	NA	NA	NA
316-338	3.39794	3.39794	3.39794	3.39794	NA	2.02119	3.39794	3.39794	NA	3.39794	NA	3.39794	NA	3.39794	3.39794	3.39794
643-665	3.39794	3.39794	3.39794	3.39794	NA	3.39794	2.02119	3.39794	NA	3.39794	NA	3.39794	NA	3.39794	3.39794	3.39794
671-693	3.39794	3.39794	3.39794	3.39794	NA	3.39794	3.39794	2.92788	NA	3.39794	NA	3.39794	NA	3.39794	3.39794	3.39794
699-722	NA	NA	NA	NA	NA	NA	NA	NA	NA	NA	NA	NA	NA	NA	NA	NA
753-775	3.39794	3.39794	3.39794	3.39794	NA	3.39794	3.39794	3.39794	NA	2.21405	NA	3.39794	NA	3.39794	3.39794	3.39794
790-813	NA	NA	NA	NA	NA	NA	NA	NA	NA	NA	NA	NA	NA	NA	NA	NA
1246-1268	3.39794	3.39794	3.39794	3.39794	NA	3.39794	3.39794	3.39794	NA	3.39794	NA	2.63306	NA	3.39794	3.39794	3.39794
1274-1297	NA	NA	NA	NA	NA	NA	NA	NA	NA	NA	NA	NA	NA	NA	NA	NA
1448-1470	3.39794	3.39794	3.39794	3.39794	NA	3.39794	3.39794	3.39794	NA	3.39794	NA	3.39794	NA	1.95856	3.39794	3.39794
1567-1589	3.39794	3.39794	3.39794	3.39794	NA	3.39794	3.39794	3.39794	NA	3.39794	NA	3.39794	NA	3.39794	2.02119	3.39794
1595-1617	3.39794	3.39794	3.39794	3.39794	NA	3.39794	3.39794	3.39794	NA	3.39794	NA	3.39794	NA	3.39794	3.39794	2.63306
# Rows: ENSG00000030419 # Columns: ENSMUSG00000025997
ZFs	118-140	146-168	174-196	202-225	477-499	505-529
118-140	2.55108	3.39794	3.39794	NA	3.39794	NA
146-168	3.39794	2.63306	3.39794	NA	3.39794	NA
174-196	3.39794	3.39794	2.63306	NA	3.39794	NA
202-225	NA	NA	NA	NA	NA	NA
477-499	3.39794	3.39794	3.39794	NA	2.50583	NA
505-529	NA	NA	NA	NA	NA	NA
# Rows: ENSG00000186130 # Columns: ENSMUSG00000066798
ZFs	300-322	325-347	353-375	381-404
301-323	2.02119	3.39794	3.39794	NA
326-348	3.39794	2.55108	3.39794	NA
354-376	3.39794	3.39794	2.02119	NA
382-405	NA	NA	NA	NA
# Rows: ENSG00000105610 # Columns: ENSMUSG00000054191
ZFs	293-317	323-347	352-375
279-303	NA	NA	NA
309-333	NA	NA	NA
339-361	NA	NA	NA
# Rows: ENSG00000103495 # Columns: ENSMUSG00000030678
ZFs	190-212	279-301	307-329	337-360	366-388	419-442	452-474
190-212	2.21405	3.39794	3.39794	NA	3.39794	NA	3.39794
279-301	3.39794	2.55108	3.39794	NA	3.39794	NA	3.39794
307-329	3.39794	3.39794	2.50583	NA	3.39794	NA	3.39794
337-360	NA	NA	NA	NA	NA	NA	NA
366-388	3.39794	3.39794	3.39794	NA	2.02119	NA	3.39794
419-442	NA	NA	NA	NA	NA	NA	NA
452-474	3.39794	3.39794	3.39794	NA	3.39794	NA	2.02119
# Rows: ENSG00000166261 # Columns: ENSMUSG00000025602
ZFs	391-413	419-441	473-495	501-523	529-551	557-579	583-607	613-635
397-419	2.02119	3.39794	3.39794	3.39794	3.39794	3.39794	NA	3.39794
425-447	3.39794	2.02119	3.39794	3.39794	3.39794	3.39794	NA	3.39794
481-503	3.39794	3.39794	2.02119	3.39794	3.39794	3.39794	NA	3.39794
509-531	3.39794	3.39794	3.39794	2.02119	3.39794	3.39794	NA	3.39794
537-559	3.39794	3.39794	3.39794	3.39794	2.21405	3.39794	NA	3.39794
565-587	3.39794	3.39794	3.39794	3.39794	3.39794	2.25334	NA	3.39794
591-615	NA	NA	NA	NA	NA	NA	NA	NA
621-643	3.39794	3.39794	3.39794	3.39794	3.39794	3.39794	NA	2.21405
# Rows: ENSG00000174963 # Columns: ENSMUSG00000036972
ZFs	211-235	241-265	271-295
254-278	NA	NA	NA
284-308	NA	NA	NA
314-338	NA	NA	NA
# Rows: ENSG00000198740 # Columns: ENSMUSG00000075595
ZFs	244-267	271-294	298-321	328-350	356-378	384-406	412-434	440-462	468-490
245-268	NA	NA	NA	NA	NA	NA	NA	NA	NA
272-295	NA	NA	NA	NA	NA	NA	NA	NA	NA
299-322	NA	NA	NA	NA	NA	NA	NA	NA	NA
329-351	NA	NA	NA	2.63306	3.39794	3.39794	3.39794	3.39794	3.39794
357-379	NA	NA	NA	3.39794	2.63306	3.39794	3.39794	3.39794	3.39794
385-407	NA	NA	NA	3.39794	3.39794	2.63306	3.39794	3.39794	3.39794
413-435	NA	NA	NA	3.39794	3.39794	3.39794	2.63306	3.39794	3.39794
441-463	NA	NA	NA	3.39794	3.39794	3.39794	3.39794	2.63306	3.39794
469-491	NA	NA	NA	3.39794	3.39794	3.39794	3.39794	3.39794	2.63306
# Rows: ENSG00000197362 # Columns: ENSMUSG00000051499
ZFs	240-262	448-470	476-498	504-526	532-554	560-582	588-610	616-638	644-665	671-693	699-721	727-749
240-262	3.39794	3.39794	3.39794	3.39794	3.39794	3.39794	3.39794	3.39794	NA	3.39794	3.39794	3.39794
397-419	3.39794	3.39794	3.39794	3.39794	3.39794	3.39794	3.39794	3.39794	NA	3.39794	3.39794	3.39794
425-447	3.39794	3.39794	3.39794	3.39794	3.39794	3.39794	3.39794	3.39794	NA	3.39794	3.39794	3.39794
453-475	3.39794	2.21405	3.39794	3.39794	2.97128	3.39794	2.92788	3.39794	NA	2.92788	2.92788	3.39794
481-503	3.39794	3.39794	2.02119	3.39794	3.39794	3.39794	3.39794	3.39794	NA	3.39794	3.39794	3.39794
509-531	3.39794	3.39794	3.39794	2.02119	3.39794	3.39794	3.39794	3.39794	NA	3.39794	3.39794	3.39794
537-559	3.39794	2.97128	3.39794	3.39794	2.92788	3.39794	2.97128	3.39794	NA	2.97128	2.97128	3.39794
565-587	3.39794	3.39794	3.39794	3.39794	3.39794	3.39794	3.39794	3.39794	NA	3.39794	3.39794	3.39794
593-615	3.39794	2.92788	3.39794	3.39794	2.97128	3.39794	2.92788	3.39794	NA	2.92788	2.92788	3.39794
621-643	3.39794	3.39794	3.39794	3.39794	3.39794	3.39794	3.39794	2.02119	NA	3.39794	3.39794	3.39794
649-670	NA	NA	NA	NA	NA	NA	NA	NA	NA	NA	NA	NA
676-698	3.39794	2.92788	3.39794	3.39794	2.97128	3.39794	2.92788	3.39794	NA	2.02119	2.92788	3.39794
704-726	3.39794	2.92788	3.39794	3.39794	2.97128	3.39794	2.92788	3.39794	NA	2.92788	2.02119	3.39794
732-754	3.39794	3.39794	3.39794	3.39794	3.39794	2.63306	3.39794	3.39794	NA	3.39794	3.39794	2.02119
# Rows: ENSG00000188283 # Columns: ENSMUSG00000099689
ZFs	185-207	213-235	241-263	269-291	297-319	325-347	353-375	381-403	409-431	437-459	465-487
170-192	NA	3.39794	3.39794	3.39794	3.39794	3.39794	3.39794	3.39794	3.39794	NA	NA
198-220	NA	2.02119	3.39794	3.39794	3.39794	3.39794	3.39794	3.39794	3.39794	NA	NA
226-248	NA	3.39794	2.02119	3.39794	3.39794	3.39794	3.39794	3.39794	3.39794	NA	NA
254-276	NA	3.39794	3.39794	2.02119	3.39794	3.39794	3.39794	3.39794	3.39794	NA	NA
282-304	NA	3.39794	3.39794	3.39794	2.02119	3.39794	3.39794	3.39794	3.39794	NA	NA
310-332	NA	3.39794	3.39794	3.39794	3.39794	2.02119	3.39794	3.39794	3.39794	NA	NA
338-360	NA	3.39794	3.39794	3.39794	3.39794	3.39794	2.02119	3.39794	3.39794	NA	NA
366-388	NA	3.39794	3.39794	3.39794	3.39794	3.39794	3.39794	2.02119	3.39794	NA	NA
394-416	NA	3.39794	3.39794	3.39794	3.39794	3.39794	3.39794	3.39794	2.02119	NA	NA
422-444	NA	3.39794	3.39794	3.39794	3.39794	3.39794	3.39794	3.39794	3.39794	NA	NA
450-472	NA	3.39794	3.39794	3.39794	3.39794	3.39794	3.39794	3.39794	3.39794	NA	NA
# Rows: ENSG00000181722 # Columns: ENSMUSG00000022708
ZFs	578-600	606-628	634-656	662-684	715-737
578-600	2.50583	2.97128	3.39794	3.39794	3.39794
606-628	2.97128	2.63306	3.39794	3.39794	3.39794
634-656	3.39794	3.39794	2.63306	3.39794	3.39794
662-684	3.39794	3.39794	3.39794	2.50583	3.39794
715-737	3.39794	3.39794	3.39794	3.39794	2.02119
# Rows: ENSG00000119725 # Columns: ENSMUSG00000042472
ZFs	219-243	249-273	279-303	309-333	339-361
236-260	NA	NA	NA	NA	NA
266-290	NA	NA	NA	NA	NA
296-320	NA	NA	NA	NA	NA
326-350	NA	NA	NA	NA	NA
356-378	NA	NA	NA	NA	2.02119
# Rows: ENSG00000177374 # Columns: ENSMUSG00000043099
ZFs	597-619	667-689	695-717	723-745	751-773
437-459	2.55108	3.39794	3.39794	3.39794	3.39794
507-529	3.39794	2.02119	3.39794	3.39794	3.39794
535-557	3.39794	3.39794	2.50583	3.39794	3.39794
563-585	3.39794	3.39794	3.39794	2.63306	3.39794
591-613	3.39794	3.39794	3.39794	3.39794	2.63306
# Rows: ENSG00000197483 # Columns: ENSMUSG00000074406
ZFs	34-56	62-84	90-112	118-140	146-168	174-196	202-224	346-368	376-398	446-468	474-496	502-524	530-552	558-580	586-608	614-636
36-58	2.02119	3.39794	3.39794	3.39794	3.39794	3.39794	3.39794	3.39794	3.39794	3.39794	3.39794	3.39794	3.39794	3.39794	3.39794	3.39794
64-86	3.39794	2.21405	3.39794	3.39794	3.39794	3.39794	3.39794	3.39794	3.39794	3.39794	3.39794	3.39794	3.39794	3.39794	3.39794	3.39794
92-114	3.39794	3.39794	2.02119	3.39794	2.21405	3.39794	3.39794	3.39794	3.39794	3.39794	3.39794	3.39794	3.39794	3.39794	3.39794	3.39794
120-142	3.39794	3.39794	3.39794	2.02119	3.39794	3.39794	3.39794	3.39794	3.39794	3.39794	3.39794	2.63306	3.39794	3.39794	3.39794	3.39794
148-170	3.39794	3.39794	2.21405	3.39794	2.21405	3.39794	3.39794	3.39794	3.39794	3.39794	3.39794	3.39794	3.39794	3.39794	3.39794	3.39794
176-198	3.39794	3.39794	3.39794	3.39794	3.39794	2.02119	3.39794	3.39794	3.39794	3.39794	3.39794	3.39794	3.39794	2.21405	3.39794	3.39794
204-226	3.39794	3.39794	3.39794	3.39794	3.39794	3.39794	2.21405	3.39794	3.39794	3.39794	3.39794	3.39794	3.39794	3.39794	2.21405	3.39794
356-378	3.39794	3.39794	3.39794	3.39794	3.39794	3.39794	3.39794	2.02119	3.39794	3.39794	3.39794	3.39794	3.39794	3.39794	3.39794	3.39794
386-408	3.39794	3.39794	3.39794	3.39794	3.39794	3.39794	3.39794	3.39794	2.02119	3.39794	3.39794	3.39794	3.39794	3.39794	3.39794	3.39794
454-476	3.39794	3.39794	3.39794	3.39794	3.39794	3.39794	3.39794	3.39794	3.39794	2.02119	3.39794	3.39794	3.39794	3.39794	3.39794	3.39794
482-504	3.39794	3.39794	3.39794	3.39794	3.39794	3.39794	3.39794	3.39794	3.39794	3.39794	2.02119	3.39794	3.39794	3.39794	3.39794	3.39794
510-532	3.39794	3.39794	3.39794	2.63306	3.39794	3.39794	3.39794	3.39794	3.39794	3.39794	3.39794	2.02119	3.39794	3.39794	3.39794	3.39794
538-560	3.39794	3.39794	3.39794	3.39794	3.39794	3.39794	3.39794	3.39794	3.39794	3.39794	3.39794	3.39794	2.21405	3.39794	3.39794	3.39794
566-588	3.39794	3.39794	3.39794	3.39794	3.39794	2.21405	3.39794	3.39794	3.39794	3.39794	3.39794	3.39794	3.39794	2.02119	3.39794	3.39794
594-616	3.39794	3.39794	3.39794	3.39794	3.39794	3.39794	2.21405	3.39794	3.39794	3.39794	3.39794	3.39794	3.39794	3.39794	2.21405	3.39794
622-644	3.39794	3.39794	3.39794	3.39794	3.39794	3.39794	3.39794	3.39794	3.39794	3.39794	3.39794	3.39794	3.39794	3.39794	3.39794	2.21405
# Rows: ENSG00000229809 # Columns: ENSMUSG00000045251
ZFs	181-203	209-231
183-205	1.95856	3.39794
211-233	3.39794	2.21405
# Rows: ENSG00000119866 # Columns: ENSMUSG00000000861
ZFs	170-193	377-399	405-427	742-764	770-792	800-823
170-193	NA	NA	NA	NA	NA	NA
377-399	NA	2.87379	3.39794	2.92788	3.39794	NA
405-427	NA	3.39794	2.55108	3.39794	3.39794	NA
742-764	NA	2.92788	3.39794	2.92788	3.39794	NA
770-792	NA	3.39794	3.39794	3.39794	2.63306	NA
800-823	NA	NA	NA	NA	NA	NA
# Rows: ENSG00000179965 # Columns: ENSMUSG00000054716
ZFs	63-85	91-113	119-141	147-169	175-197	203-225	231-253	259-281
63-85	2.02119	3.39794	3.39794	3.39794	3.39794	3.39794	3.39794	3.39794
91-113	3.39794	2.02119	3.39794	3.39794	3.39794	3.39794	3.39794	3.39794
119-141	3.39794	3.39794	2.25334	3.39794	3.39794	3.39794	3.39794	3.39794
147-169	3.39794	3.39794	3.39794	2.02119	3.39794	3.39794	3.39794	3.39794
175-197	3.39794	3.39794	3.39794	3.39794	2.02119	3.39794	3.39794	3.39794
203-225	3.39794	3.39794	3.39794	3.39794	3.39794	2.02119	3.39794	3.39794
231-253	3.39794	3.39794	3.39794	3.39794	3.39794	3.39794	2.02119	3.39794
259-281	3.39794	3.39794	3.39794	3.39794	3.39794	3.39794	3.39794	2.02119
# Rows: ENSG00000179922 # Columns: ENSMUSG00000043290
ZFs	64-86	100-122	128-150	195-217	223-245	251-273
65-87	1.95856	3.39794	3.39794	3.39794	3.39794	3.39794
101-123	3.39794	2.02119	3.39794	3.39794	3.39794	3.39794
129-151	3.39794	3.39794	2.02119	3.39794	3.39794	3.39794
196-218	3.39794	3.39794	3.39794	2.02119	3.39794	3.39794
224-246	3.39794	3.39794	3.39794	3.39794	2.02119	3.39794
252-274	3.39794	3.39794	3.39794	3.39794	3.39794	2.02119
# Rows: ENSG00000213015 # Columns: ENSMUSG00000055633
ZFs	150-172	178-200	208-230
92-114	2.02119	3.39794	3.39794
120-142	3.39794	2.02119	3.39794
150-172	3.39794	3.39794	2.02119
# Rows: ENSG00000096654 # Columns: ENSMUSG00000006720
ZFs	199-223	229-251	257-279	285-307	313-335	341-363	369-391	397-419	425-447	453-475	481-503	509-531	537-559	565-587	593-615	621-643	649-671	704-726
220-244	NA	NA	NA	NA	NA	NA	NA	NA	NA	NA	NA	NA	NA	NA	NA	NA	NA	NA
250-272	NA	3.39794	3.39794	3.39794	3.39794	3.39794	3.39794	3.39794	3.39794	3.39794	3.39794	3.39794	3.39794	3.39794	3.39794	3.39794	3.39794	3.39794
278-300	NA	3.39794	2.02119	3.39794	3.39794	3.39794	3.39794	3.39794	3.39794	3.39794	3.39794	3.39794	3.39794	3.39794	3.39794	3.39794	3.39794	3.39794
306-328	NA	3.39794	3.39794	2.02119	3.39794	3.39794	3.39794	3.39794	3.39794	3.39794	3.39794	3.39794	3.39794	3.39794	3.39794	3.39794	3.39794	3.39794
334-356	NA	3.39794	3.39794	3.39794	2.02119	3.39794	3.39794	3.39794	3.39794	3.39794	3.39794	3.39794	3.39794	3.39794	3.39794	3.39794	3.39794	3.39794
362-384	NA	3.39794	3.39794	3.39794	3.39794	2.02119	3.39794	3.39794	3.39794	3.39794	3.39794	3.39794	3.39794	3.39794	3.39794	3.39794	3.39794	3.39794
390-412	NA	3.39794	3.39794	3.39794	3.39794	3.39794	2.02119	3.39794	3.39794	3.39794	3.39794	3.39794	3.39794	3.39794	3.39794	3.39794	3.39794	3.39794
418-440	NA	3.39794	3.39794	3.39794	3.39794	3.39794	3.39794	2.02119	3.39794	3.39794	3.39794	3.39794	3.39794	3.39794	3.39794	3.39794	3.39794	3.39794
446-468	NA	3.39794	3.39794	3.39794	3.39794	3.39794	3.39794	3.39794	2.02119	3.39794	3.39794	3.39794	3.39794	3.39794	3.39794	3.39794	3.39794	3.39794
474-496	NA	3.39794	3.39794	3.39794	3.39794	3.39794	3.39794	3.39794	3.39794	2.02119	3.39794	3.39794	3.39794	3.39794	3.39794	3.39794	3.39794	3.39794
502-524	NA	3.39794	3.39794	3.39794	3.39794	3.39794	3.39794	3.39794	3.39794	3.39794	2.02119	3.39794	3.39794	3.39794	3.39794	3.39794	3.39794	3.39794
530-552	NA	3.39794	3.39794	3.39794	3.39794	3.39794	3.39794	3.39794	3.39794	3.39794	3.39794	2.02119	3.39794	3.39794	2.92788	3.39794	3.39794	3.39794
558-580	NA	3.39794	3.39794	3.39794	3.39794	3.39794	3.39794	3.39794	3.39794	3.39794	3.39794	3.39794	2.02119	3.39794	3.39794	3.39794	3.39794	3.39794
586-608	NA	3.39794	3.39794	3.39794	3.39794	3.39794	3.39794	3.39794	3.39794	3.39794	3.39794	3.39794	3.39794	2.02119	3.39794	3.39794	3.39794	3.39794
614-636	NA	3.39794	3.39794	3.39794	3.39794	3.39794	3.39794	3.39794	3.39794	3.39794	3.39794	2.92788	3.39794	3.39794	2.02119	3.39794	3.39794	3.39794
642-664	NA	3.39794	3.39794	3.39794	3.39794	3.39794	3.39794	3.39794	3.39794	3.39794	3.39794	3.39794	3.39794	3.39794	3.39794	1.95856	3.39794	3.39794
670-692	NA	3.39794	3.39794	3.39794	3.39794	3.39794	3.39794	3.39794	3.39794	3.39794	3.39794	3.39794	3.39794	3.39794	3.39794	3.39794	3.39794	3.39794
698-720	NA	3.39794	3.39794	3.39794	3.39794	3.39794	3.39794	3.39794	3.39794	3.39794	3.39794	3.39794	3.39794	3.39794	3.39794	3.39794	3.39794	3.39794
726-748	NA	3.39794	3.39794	3.39794	3.39794	3.39794	3.39794	3.39794	3.39794	3.39794	3.39794	3.39794	3.39794	3.39794	3.39794	3.39794	3.39794	3.39794
# Rows: ENSG00000196458 # Columns: ENSMUSG00000023284
ZFs	200-222	305-327	333-355	361-383	471-493	499-521	527-549	555-577	583-605	611-633	639-661	664-689
200-222	2.92788	3.39794	3.39794	3.39794	3.39794	3.39794	3.39794	3.39794	3.39794	3.39794	3.39794	NA
228-250	3.39794	3.39794	3.39794	3.39794	3.39794	3.39794	3.39794	3.39794	3.39794	3.39794	3.39794	NA
256-278	3.39794	3.39794	3.39794	3.39794	3.39794	3.39794	3.39794	3.39794	3.39794	3.39794	3.39794	NA
284-306	3.39794	3.39794	3.39794	3.39794	3.39794	3.39794	3.39794	3.39794	3.39794	3.39794	3.39794	NA
312-334	3.39794	3.39794	3.39794	3.39794	3.39794	3.39794	3.39794	2.55108	3.39794	3.39794	3.39794	NA
340-362	3.39794	3.39794	3.39794	3.39794	3.39794	3.39794	3.39794	3.39794	3.39794	3.39794	3.39794	NA
368-390	3.39794	3.39794	3.39794	3.39794	3.39794	3.39794	3.39794	3.39794	3.39794	3.39794	3.39794	NA
396-418	3.39794	3.39794	3.39794	3.39794	3.39794	3.39794	3.39794	3.39794	3.39794	3.39794	3.39794	NA
424-446	3.39794	3.39794	3.39794	2.92788	3.39794	3.39794	3.39794	3.39794	3.39794	2.02119	3.39794	NA
452-474	3.39794	3.39794	3.39794	3.39794	2.02119	3.39794	3.39794	3.39794	3.39794	3.39794	3.39794	NA
480-502	3.39794	3.39794	3.39794	3.39794	3.39794	3.39794	3.39794	3.39794	3.39794	3.39794	3.39794	NA
508-530	3.39794	3.39794	3.39794	3.39794	3.39794	3.39794	3.39794	3.39794	3.39794	3.39794	3.39794	NA
536-558	3.39794	3.39794	3.39794	3.39794	3.39794	3.39794	3.39794	3.39794	3.39794	3.39794	3.39794	NA
564-586	3.39794	3.39794	3.39794	3.39794	3.39794	3.39794	2.55108	3.39794	2.02119	3.39794	3.39794	NA
592-614	3.39794	3.39794	3.39794	3.39794	3.39794	3.39794	3.39794	2.21405	3.39794	3.39794	3.39794	NA
620-642	3.39794	3.39794	3.39794	3.39794	3.39794	3.39794	3.39794	3.39794	3.39794	3.39794	3.39794	NA
648-670	3.39794	3.39794	3.39794	3.39794	3.39794	3.39794	3.39794	3.39794	3.39794	3.39794	3.39794	NA
# Rows: ENSG00000196150 # Columns: ENSMUSG00000054967
ZFs	174-196	202-224	230-252	258-280	286-308	314-336	342-364	370-392	398-420	426-448	454-476	482-504	510-532
199-221	1.95856	3.39794	3.39794	2.97128	3.39794	3.39794	3.39794	3.39794	3.39794	3.39794	3.39794	3.39794	3.39794
227-249	3.39794	2.02119	3.39794	3.39794	3.39794	3.39794	3.39794	3.39794	3.39794	3.39794	3.39794	3.39794	3.39794
255-277	3.39794	3.39794	2.02119	3.39794	3.39794	3.39794	3.39794	3.39794	3.39794	3.39794	3.39794	3.39794	3.39794
283-305	2.97128	3.39794	3.39794	2.02119	3.39794	3.39794	3.39794	3.39794	3.39794	3.39794	3.39794	3.39794	3.39794
311-333	3.39794	3.39794	3.39794	3.39794	2.02119	3.39794	3.39794	3.39794	3.39794	3.39794	3.39794	3.39794	3.39794
339-361	3.39794	3.39794	3.39794	3.39794	3.39794	2.50583	3.39794	3.39794	3.39794	3.39794	3.39794	3.39794	3.39794
367-389	3.39794	3.39794	3.39794	3.39794	3.39794	3.39794	2.02119	3.39794	3.39794	3.39794	3.39794	3.39794	3.39794
395-417	3.39794	3.39794	3.39794	3.39794	3.39794	3.39794	3.39794	2.02119	3.39794	3.39794	2.92788	3.39794	3.39794
423-445	3.39794	3.39794	3.39794	3.39794	3.39794	3.39794	3.39794	3.39794	1.95856	3.39794	3.39794	3.39794	3.39794
451-473	3.39794	3.39794	3.39794	3.39794	3.39794	3.39794	3.39794	3.39794	3.39794	2.02119	3.39794	3.39794	3.39794
479-501	3.39794	3.39794	3.39794	3.39794	3.39794	3.39794	3.39794	2.92788	3.39794	3.39794	1.95856	3.39794	3.39794
507-529	3.39794	3.39794	3.39794	3.39794	3.39794	3.39794	3.39794	3.39794	3.39794	3.39794	3.39794	2.02119	2.50583
535-557	3.39794	3.39794	3.39794	3.39794	3.39794	3.39794	3.39794	3.39794	3.39794	3.39794	3.39794	2.50583	2.02119
# Rows: ENSG00000172845 # Columns: ENSMUSG00000027109
ZFs	623-647	653-677	683-705
621-645	NA	NA	NA
651-675	NA	NA	NA
681-703	NA	NA	2.63306
# Rows: ENSG00000166526 # Columns: ENSMUSG00000037007
ZFs	201-223	229-251	257-279	285-307	313-335	341-363	369-391	397-419
200-222	2.02119	3.39794	3.39794	3.39794	3.39794	3.39794	3.39794	3.39794
228-250	3.39794	2.50583	3.39794	3.39794	3.39794	3.39794	3.39794	3.39794
256-278	2.55108	3.39794	3.39794	3.39794	3.39794	3.39794	3.39794	3.39794
284-306	3.39794	3.39794	3.39794	2.21405	3.39794	3.39794	3.39794	3.39794
312-334	3.39794	3.39794	3.39794	3.39794	2.02119	3.39794	3.39794	3.39794
340-362	3.39794	3.39794	3.39794	3.39794	3.39794	2.21405	3.39794	3.39794
368-390	3.39794	3.39794	3.39794	3.39794	3.39794	3.39794	2.02119	3.39794
396-418	3.39794	3.39794	3.39794	3.39794	3.39794	3.39794	3.39794	2.21405
# Rows: ENSG00000196867 # Columns: ENSMUSG00000062861
ZFs	377-399	405-427	433-456	462-484	490-512	518-540	546-568	574-596	602-624	630-652	658-680	686-708	714-736	742-764
420-442	2.02119	3.39794	NA	3.39794	3.39794	3.39794	3.39794	3.39794	3.39794	3.39794	3.39794	3.39794	3.39794	3.39794
448-470	3.39794	2.02119	NA	3.39794	3.39794	3.39794	3.39794	3.39794	3.39794	3.39794	3.39794	3.39794	3.39794	3.39794
476-499	NA	NA	NA	NA	NA	NA	NA	NA	NA	NA	NA	NA	NA	NA
505-527	3.39794	3.39794	NA	2.02119	3.39794	3.39794	3.39794	3.39794	3.39794	3.39794	3.39794	3.39794	3.39794	3.39794
533-555	3.39794	3.39794	NA	3.39794	1.95856	3.39794	3.39794	3.39794	3.39794	3.39794	3.39794	3.39794	3.39794	3.39794
561-583	3.39794	3.39794	NA	3.39794	3.39794	2.02119	3.39794	3.39794	3.39794	3.39794	3.39794	3.39794	3.39794	2.97128
589-611	3.39794	3.39794	NA	3.39794	3.39794	3.39794	2.02119	3.39794	3.39794	3.39794	3.39794	3.39794	3.39794	3.39794
617-639	3.39794	3.39794	NA	3.39794	3.39794	3.39794	3.39794	2.02119	3.39794	3.39794	3.39794	3.39794	3.39794	3.39794
645-667	3.39794	3.39794	NA	3.39794	3.39794	3.39794	3.39794	3.39794	2.02119	3.39794	3.39794	3.39794	3.39794	3.39794
673-695	3.39794	3.39794	NA	3.39794	3.39794	3.39794	3.39794	3.39794	3.39794	2.02119	3.39794	3.39794	3.39794	3.39794
701-723	3.39794	3.39794	NA	3.39794	3.39794	3.39794	3.39794	3.39794	3.39794	3.39794	2.02119	3.39794	3.39794	3.39794
729-751	3.39794	3.39794	NA	3.39794	3.39794	3.39794	3.39794	3.39794	3.39794	3.39794	3.39794	2.02119	3.39794	3.39794
757-779	3.39794	3.39794	NA	3.39794	3.39794	3.39794	3.39794	3.39794	3.39794	3.39794	3.39794	3.39794	2.50583	3.39794
785-807	3.39794	3.39794	NA	3.39794	3.39794	2.97128	3.39794	3.39794	3.39794	3.39794	3.39794	3.39794	3.39794	2.02119
# Rows: ENSG00000147596 # Columns: ENSMUSG00000042414
ZFs	390-414	422-445	451-473	479-501	507-530	536-558
400-424	NA	NA	NA	NA	NA	NA
432-455	NA	NA	NA	NA	NA	NA
461-483	NA	NA	3.39794	3.39794	NA	3.39794
489-511	NA	NA	3.39794	2.02119	NA	3.39794
517-540	NA	NA	NA	NA	NA	NA
544-568	NA	NA	NA	NA	NA	NA
# Rows: ENSG00000197037 # Columns: ENSMUSG00000070420
ZFs	346-368	374-396	402-424	430-452	458-479	485-507	513-536
348-370	2.02119	3.39794	3.39794	3.39794	NA	3.39794	NA
375-397	3.39794	2.02119	3.39794	3.39794	NA	3.39794	NA
403-425	3.39794	3.39794	2.02119	3.39794	NA	3.39794	NA
431-453	3.39794	3.39794	3.39794	2.02119	NA	3.39794	NA
459-480	NA	NA	NA	NA	NA	NA	NA
486-508	3.39794	3.39794	3.39794	3.39794	NA	2.02119	NA
514-537	NA	NA	NA	NA	NA	NA	NA
# Rows: ENSG00000127528 # Columns: ENSMUSG00000055148
ZFs	271-295	301-325	331-353
272-296	NA	NA	NA
302-326	NA	NA	NA
332-354	NA	NA	2.55108
# Rows: ENSG00000164256 # Columns: ENSMUSG00000051977
ZFs	392-415	541-563	569-591	597-619	625-647	653-675	681-703	709-731	737-759	765-787	793-815	821-843
388-411	NA	NA	NA	NA	NA	NA	NA	NA	NA	NA	NA	NA
552-574	NA	NA	NA	NA	NA	NA	NA	NA	NA	NA	NA	NA
580-602	NA	NA	NA	NA	NA	NA	NA	NA	NA	NA	NA	NA
608-630	NA	NA	NA	NA	NA	NA	NA	NA	NA	NA	NA	NA
636-658	NA	NA	NA	NA	NA	NA	NA	NA	NA	NA	NA	NA
664-686	NA	NA	NA	NA	NA	NA	NA	NA	NA	NA	NA	NA
692-714	NA	NA	NA	NA	NA	NA	NA	NA	NA	NA	NA	NA
720-742	NA	NA	NA	NA	NA	NA	NA	NA	NA	NA	NA	NA
748-770	NA	NA	NA	NA	NA	NA	NA	NA	NA	NA	NA	NA
776-798	NA	NA	NA	NA	NA	NA	NA	NA	NA	NA	NA	NA
804-826	NA	NA	NA	NA	NA	NA	NA	NA	NA	NA	NA	NA
832-854	NA	NA	NA	NA	NA	NA	NA	NA	NA	NA	NA	NA
860-882	NA	NA	NA	NA	NA	NA	NA	NA	NA	NA	NA	NA
# Rows: ENSG00000168348 # Columns: ENSMUSG00000045440
ZFs	231-253	354-376	398-420	452-475
291-313	2.92788	3.39794	3.39794	NA
426-448	3.39794	2.02119	3.39794	NA
470-492	3.39794	3.39794	1.95856	NA
525-548	NA	NA	NA	NA
# Rows: ENSG00000198169 # Columns: ENSMUSG00000022526
ZFs	202-224	230-252	258-280	286-308	314-336	342-364	370-392	398-420	426-448	454-476	482-504
209-231	1.95856	3.39794	3.39794	3.39794	3.39794	3.39794	3.39794	3.39794	3.39794	3.39794	3.39794
237-259	3.39794	1.95856	3.39794	3.39794	3.39794	2.92788	2.92788	3.39794	3.39794	3.39794	3.39794
265-287	3.39794	3.39794	1.95856	3.39794	3.39794	3.39794	3.39794	3.39794	3.39794	3.39794	3.39794
293-315	3.39794	3.39794	3.39794	1.95856	3.39794	3.39794	3.39794	3.39794	3.39794	3.39794	3.39794
321-343	3.39794	3.39794	3.39794	3.39794	3.39794	3.39794	3.39794	3.39794	3.39794	3.39794	3.39794
349-371	3.39794	2.92788	3.39794	3.39794	3.39794	2.21405	2.21405	3.39794	3.39794	3.39794	3.39794
377-399	3.39794	2.92788	3.39794	3.39794	3.39794	2.21405	1.95856	3.39794	3.39794	3.39794	3.39794
405-427	3.39794	3.39794	3.39794	3.39794	3.39794	3.39794	3.39794	1.95856	3.39794	3.39794	3.39794
433-455	3.39794	3.39794	3.39794	3.39794	3.39794	3.39794	3.39794	3.39794	3.39794	3.39794	3.39794
461-483	3.39794	3.39794	3.39794	3.39794	3.39794	3.39794	3.39794	3.39794	3.39794	3.39794	3.39794
489-511	3.39794	3.39794	3.39794	3.39794	3.39794	3.39794	3.39794	3.39794	3.39794	3.39794	3.39794
594-616	3.39794	3.39794	3.39794	3.39794	3.39794	3.39794	3.39794	3.39794	3.39794	3.39794	3.39794
# Rows: ENSG00000168826 # Columns: ENSMUSG00000029127
ZFs	386-408	414-436	442-464	470-492	498-520	526-548	554-576
395-417	2.02119	3.39794	3.39794	3.39794	3.39794	3.39794	3.39794
423-445	3.39794	2.50583	3.39794	3.39794	3.39794	3.39794	3.39794
451-473	3.39794	3.39794	2.50583	3.39794	3.39794	3.39794	3.39794
479-501	3.39794	3.39794	3.39794	2.50583	3.39794	3.39794	3.39794
507-529	3.39794	3.39794	3.39794	3.39794	2.63306	3.39794	3.39794
535-557	3.39794	3.39794	3.39794	3.39794	3.39794	2.25334	3.39794
563-585	3.39794	3.39794	3.39794	3.39794	3.39794	3.39794	2.25334
# Rows: ENSG00000181444 # Columns: ENSMUSG00000068551
ZFs	160-182	186-210	216-238	244-266	272-294	300-322	355-377	430-452	458-480	486-508	514-536	542-564
160-182	2.92788	NA	3.39794	3.39794	3.39794	3.39794	3.39794	3.39794	3.39794	3.39794	3.39794	3.39794
186-210	NA	NA	NA	NA	NA	NA	NA	NA	NA	NA	NA	NA
216-238	3.39794	NA	2.02119	2.63306	3.39794	3.39794	3.39794	3.39794	3.39794	3.39794	3.39794	3.39794
244-266	3.39794	NA	2.63306	2.02119	3.39794	3.39794	3.39794	3.39794	3.39794	3.39794	3.39794	3.39794
272-294	3.39794	NA	3.39794	3.39794	2.02119	3.39794	3.39794	3.39794	3.39794	3.39794	3.39794	3.39794
300-322	3.39794	NA	3.39794	3.39794	3.39794	2.02119	3.39794	3.39794	3.39794	3.39794	3.39794	3.39794
355-377	3.39794	NA	3.39794	3.39794	3.39794	3.39794	2.02119	3.39794	3.39794	3.39794	3.39794	3.39794
431-453	3.39794	NA	3.39794	3.39794	3.39794	3.39794	3.39794	2.02119	3.39794	3.39794	3.39794	3.39794
459-481	3.39794	NA	3.39794	3.39794	3.39794	3.39794	3.39794	3.39794	2.02119	3.39794	3.39794	3.39794
487-509	3.39794	NA	3.39794	3.39794	3.39794	3.39794	3.39794	3.39794	3.39794	2.02119	3.39794	3.39794
515-537	3.39794	NA	3.39794	3.39794	3.39794	3.39794	3.39794	3.39794	3.39794	3.39794	2.21405	3.39794
543-565	3.39794	NA	3.39794	3.39794	3.39794	3.39794	3.39794	3.39794	3.39794	3.39794	3.39794	2.02119
# Rows: ENSG00000164651 # Columns: ENSMUSG00000048562
ZFs	356-380	386-410	416-438
374-398	NA	NA	NA
404-428	NA	NA	NA
434-456	NA	NA	2.92788
# Rows: ENSG00000170265 # Columns: ENSMUSG00000025821
ZFs	514-536	542-564	570-592	598-620	626-648
518-540	2.21405	3.39794	3.39794	3.39794	3.39794
546-568	3.39794	2.02119	3.39794	3.39794	3.39794
574-596	3.39794	3.39794	2.21405	3.39794	3.39794
602-624	3.39794	3.39794	3.39794	2.02119	3.39794
630-652	3.39794	3.39794	3.39794	3.39794	2.02119
# Rows: ENSG00000063587 # Columns: ENSMUSG00000031365
ZFs	169-191	197-219	251-273	279-301	307-329	335-357	363-385	391-413	419-441	447-469	473-497
48-70	1.95856	3.39794	3.39794	3.39794	3.39794	3.39794	3.39794	3.39794	3.39794	3.39794	NA
76-98	3.39794	2.02119	3.39794	3.39794	3.39794	3.39794	3.39794	3.39794	3.39794	3.39794	NA
128-150	3.39794	3.39794	2.02119	3.39794	3.39794	3.39794	3.39794	3.39794	3.39794	3.39794	NA
156-178	3.39794	3.39794	3.39794	2.02119	3.39794	3.39794	3.39794	3.39794	3.39794	3.39794	NA
184-206	3.39794	3.39794	3.39794	3.39794	2.02119	3.39794	3.39794	3.39794	3.39794	3.39794	NA
212-234	3.39794	3.39794	3.39794	3.39794	3.39794	2.02119	3.39794	3.39794	3.39794	3.39794	NA
240-262	3.39794	3.39794	3.39794	3.39794	3.39794	3.39794	2.02119	3.39794	3.39794	2.92788	NA
268-290	3.39794	3.39794	3.39794	3.39794	3.39794	3.39794	3.39794	2.02119	3.39794	3.39794	NA
296-318	3.39794	3.39794	3.39794	3.39794	3.39794	3.39794	3.39794	3.39794	2.02119	3.39794	NA
324-346	3.39794	3.39794	3.39794	3.39794	3.39794	3.39794	2.92788	3.39794	3.39794	1.95856	NA
350-374	NA	NA	NA	NA	NA	NA	NA	NA	NA	NA	NA
# Rows: ENSG00000178175 # Columns: ENSMUSG00000050919
ZFs	250-272	278-300	306-328	334-356	362-384	390-412	418-440	446-468	474-496	502-524	530-553
253-275	2.02119	3.39794	3.39794	3.39794	3.39794	3.39794	3.39794	3.39794	3.39794	3.39794	NA
281-303	3.39794	2.50583	3.39794	3.39794	3.39794	3.39794	3.39794	3.39794	3.39794	3.39794	NA
309-331	3.39794	3.39794	2.63306	3.39794	3.39794	3.39794	3.39794	3.39794	3.39794	3.39794	NA
337-359	3.39794	3.39794	3.39794	2.02119	3.39794	3.39794	3.39794	3.39794	3.39794	3.39794	NA
365-387	3.39794	3.39794	3.39794	3.39794	2.50583	3.39794	2.92788	3.39794	3.39794	3.39794	NA
393-415	3.39794	3.39794	3.39794	3.39794	3.39794	2.02119	3.39794	3.39794	3.39794	3.39794	NA
421-443	3.39794	3.39794	3.39794	3.39794	2.92788	3.39794	2.21405	3.39794	3.39794	3.39794	NA
449-471	3.39794	3.39794	3.39794	3.39794	3.39794	3.39794	3.39794	2.50583	3.39794	3.39794	NA
477-499	3.39794	3.39794	3.39794	3.39794	3.39794	3.39794	3.39794	3.39794	2.02119	3.39794	NA
505-527	3.39794	3.39794	3.39794	3.39794	3.39794	3.39794	3.39794	3.39794	3.39794	2.50583	NA
533-556	NA	NA	NA	NA	NA	NA	NA	NA	NA	NA	NA
# Rows: ENSG00000178951 # Columns: ENSMUSG00000035011
ZFs	376-398	404-426	432-454	460-484
382-404	2.25334	3.39794	3.39794	NA
410-432	3.39794	2.25334	3.39794	NA
438-460	3.39794	3.39794	2.50583	NA
466-490	NA	NA	NA	NA
# Rows: ENSG00000116809 # Columns: ENSMUSG00000006215
ZFs	297-319	325-347	353-375	381-403	409-431	437-459	465-487	493-515	519-543	549-571	577-599	605-628	708-730
306-328	2.50583	3.39794	3.39794	3.39794	3.39794	3.39794	3.39794	3.39794	NA	3.39794	3.39794	NA	3.39794
334-356	3.39794	2.50583	3.39794	3.39794	3.39794	3.39794	3.39794	3.39794	NA	3.39794	3.39794	NA	3.39794
362-384	3.39794	3.39794	2.50583	3.39794	3.39794	3.39794	3.39794	3.39794	NA	3.39794	3.39794	NA	3.39794
390-412	3.39794	3.39794	3.39794	2.63306	3.39794	3.39794	3.39794	3.39794	NA	3.39794	3.39794	NA	3.39794
418-440	3.39794	3.39794	3.39794	3.39794	2.50583	3.39794	3.39794	3.39794	NA	3.39794	3.39794	NA	3.39794
446-468	3.39794	3.39794	3.39794	3.39794	3.39794	2.50583	3.39794	3.39794	NA	3.39794	3.39794	NA	3.39794
474-496	3.39794	3.39794	3.39794	3.39794	3.39794	3.39794	2.50583	3.39794	NA	3.39794	3.39794	NA	3.39794
502-524	3.39794	3.39794	3.39794	3.39794	3.39794	3.39794	3.39794	2.02119	NA	3.39794	3.39794	NA	3.39794
528-552	NA	NA	NA	NA	NA	NA	NA	NA	NA	NA	NA	NA	NA
558-580	3.39794	3.39794	3.39794	3.39794	3.39794	3.39794	3.39794	3.39794	NA	2.55108	3.39794	NA	3.39794
586-608	3.39794	3.39794	3.39794	3.39794	3.39794	3.39794	3.39794	3.39794	NA	3.39794	2.21405	NA	3.39794
614-637	NA	NA	NA	NA	NA	NA	NA	NA	NA	NA	NA	NA	NA
724-746	3.39794	3.39794	3.39794	3.39794	3.39794	3.39794	3.39794	3.39794	NA	3.39794	3.39794	NA	2.25334
# Rows: ENSG00000124459 # Columns: ENSMUSG00000074282
ZFs	163-185	191-213	219-241	247-269	275-297	303-325	331-353	359-381	387-409	415-437	443-465
192-214	3.39794	3.39794	3.39794	3.39794	3.39794	2.02119	3.39794	3.39794	3.39794	2.92788	3.39794
276-298	3.39794	3.39794	3.39794	3.39794	3.39794	3.39794	3.39794	3.39794	3.39794	3.39794	3.39794
304-326	3.39794	3.39794	3.39794	3.39794	3.39794	2.92788	3.39794	3.39794	3.39794	2.92788	3.39794
332-354	3.39794	3.39794	3.39794	3.39794	2.02119	3.39794	3.39794	3.39794	3.39794	3.39794	3.39794
360-382	3.39794	3.39794	3.39794	3.39794	3.39794	3.39794	3.39794	3.39794	3.39794	3.39794	3.39794
388-410	3.39794	2.02119	3.39794	2.02119	3.39794	3.39794	3.39794	3.39794	3.39794	3.39794	2.50583
416-438	3.39794	3.39794	3.39794	3.39794	2.02119	3.39794	3.39794	3.39794	3.39794	3.39794	3.39794
444-466	3.39794	2.02119	3.39794	2.02119	3.39794	3.39794	3.39794	3.39794	3.39794	3.39794	2.50583
472-494	3.39794	3.39794	3.39794	3.39794	2.02119	3.39794	3.39794	3.39794	3.39794	3.39794	3.39794
500-522	3.39794	3.39794	3.39794	3.39794	3.39794	1.95856	3.39794	3.39794	3.39794	2.92788	3.39794
528-550	3.39794	3.39794	3.39794	3.39794	3.39794	3.39794	2.02119	3.39794	3.39794	3.39794	3.39794
556-578	3.39794	3.39794	3.39794	3.39794	3.39794	3.39794	3.39794	2.02119	3.39794	3.39794	3.39794
584-606	3.39794	3.39794	3.39794	3.39794	3.39794	3.39794	3.39794	3.39794	2.02119	3.39794	3.39794
612-634	3.39794	3.39794	3.39794	3.39794	3.39794	2.92788	3.39794	3.39794	3.39794	2.02119	3.39794
640-662	3.39794	2.92788	3.39794	2.92788	3.39794	3.39794	3.39794	3.39794	3.39794	3.39794	2.92788
# Rows: ENSG00000162676 # Columns: ENSMUSG00000029275
ZFs	322-345	351-373	379-401	407-429	435-457	463-486
255-278	NA	NA	NA	NA	NA	NA
284-306	NA	2.63306	3.39794	3.39794	3.39794	NA
312-334	NA	3.39794	2.63306	3.39794	3.39794	NA
340-362	NA	3.39794	3.39794	2.8651	3.39794	NA
368-390	NA	3.39794	3.39794	3.39794	2.92788	NA
396-419	NA	NA	NA	NA	NA	NA
# Rows: ENSG00000184937 # Columns: ENSMUSG00000016458
ZFs	391-415	421-445	451-473	482-506
391-415	NA	NA	NA	NA
421-445	NA	NA	NA	NA
451-473	NA	NA	2.55108	NA
482-506	NA	NA	NA	NA
# Rows: ENSG00000126746 # Columns: ENSMUSG00000038346
ZFs	229-251	257-279	285-307	318-340	346-368	374-398	404-426	434-456
228-250	2.50583	3.39794	3.39794	3.39794	3.39794	NA	3.39794	3.39794
256-278	3.39794	2.21405	3.39794	2.63306	3.39794	NA	3.39794	3.39794
284-306	3.39794	3.39794	2.02119	3.39794	2.63306	NA	3.39794	3.39794
317-339	3.39794	2.63306	3.39794	2.02119	3.39794	NA	3.39794	3.39794
345-367	3.39794	3.39794	2.63306	3.39794	2.02119	NA	3.39794	3.39794
373-397	NA	NA	NA	NA	NA	NA	NA	NA
403-425	3.39794	3.39794	3.39794	3.39794	3.39794	NA	2.55108	3.39794
433-455	3.39794	3.39794	3.39794	3.39794	3.39794	NA	3.39794	2.02119
# Rows: ENSG00000198597 # Columns: ENSMUSG00000043456
ZFs	130-152	158-180	274-297	300-323	345-367	372-395	631-653	753-775	781-803	1002-1025
130-152	2.63306	3.39794	NA	NA	3.39794	NA	3.39794	3.39794	3.39794	NA
158-180	3.39794	2.63306	NA	NA	3.39794	NA	3.39794	3.39794	3.39794	NA
274-297	NA	NA	NA	NA	NA	NA	NA	NA	NA	NA
300-323	NA	NA	NA	NA	NA	NA	NA	NA	NA	NA
345-367	3.39794	3.39794	NA	NA	2.63306	NA	3.39794	3.39794	3.39794	NA
372-395	NA	NA	NA	NA	NA	NA	NA	NA	NA	NA
631-653	3.39794	3.39794	NA	NA	3.39794	NA	2.50583	3.39794	3.39794	NA
751-773	3.39794	3.39794	NA	NA	3.39794	NA	3.39794	2.50583	3.39794	NA
779-801	3.39794	3.39794	NA	NA	3.39794	NA	3.39794	3.39794	2.50583	NA
1001-1024	NA	NA	NA	NA	NA	NA	NA	NA	NA	NA
# Rows: ENSG00000121903 # Columns: ENSMUSG00000061894
ZFs	753-775	781-803	862-884	890-912	918-940	946-968	974-996	1002-1024
710-732	3.39794	3.39794	3.39794	3.39794	3.39794	3.39794	3.39794	3.39794
738-760	3.39794	3.39794	3.39794	3.39794	3.39794	3.39794	3.39794	3.39794
766-788	3.39794	3.39794	3.39794	3.39794	3.39794	3.39794	3.39794	3.39794
794-816	3.39794	2.25334	3.39794	3.39794	3.39794	3.39794	3.39794	3.39794
875-897	3.39794	3.39794	3.39794	3.39794	3.39794	3.39794	3.39794	3.39794
903-925	3.39794	3.39794	3.39794	3.39794	3.39794	3.39794	3.39794	3.39794
931-953	3.39794	3.39794	3.39794	3.39794	2.21405	3.39794	3.39794	3.39794
959-981	3.39794	3.39794	3.39794	3.39794	3.39794	2.02119	3.39794	3.39794
987-1009	3.39794	3.39794	3.39794	3.39794	3.39794	3.39794	2.02119	3.39794
1015-1037	3.39794	3.39794	3.39794	3.39794	3.39794	3.39794	3.39794	2.21405
# Rows: ENSG00000179943 # Columns: ENSMUSG00000061374
ZFs	29-51	57-79	85-107	112-136	204-226	232-254	336-357	363-386	418-440	446-468	474-496
23-45	2.21405	3.39794	3.39794	NA	3.39794	3.39794	NA	NA	3.39794	3.39794	3.39794
51-73	3.39794	2.21405	3.39794	NA	3.39794	3.39794	NA	NA	3.39794	3.39794	3.39794
79-101	3.39794	3.39794	2.21405	NA	3.39794	3.39794	NA	NA	3.39794	3.39794	3.39794
106-130	NA	NA	NA	NA	NA	NA	NA	NA	NA	NA	NA
200-222	3.39794	3.39794	3.39794	NA	2.02119	3.39794	NA	NA	3.39794	3.39794	3.39794
228-250	3.39794	3.39794	3.39794	NA	3.39794	2.21405	NA	NA	3.39794	3.39794	3.39794
331-352	NA	NA	NA	NA	NA	NA	NA	NA	NA	NA	NA
358-381	NA	NA	NA	NA	NA	NA	NA	NA	NA	NA	NA
414-436	3.39794	3.39794	3.39794	NA	3.39794	3.39794	NA	NA	2.02119	3.39794	3.39794
442-464	3.39794	3.39794	3.39794	NA	3.39794	3.39794	NA	NA	3.39794	2.21405	3.39794
470-492	3.39794	3.39794	3.39794	NA	3.39794	3.39794	NA	NA	3.39794	3.39794	2.02119
# Rows: ENSG00000183309 # Columns: ENSMUSG00000050846
ZFs	119-141	145-169	175-197	203-225	231-253	259-281	287-309	315-337	343-365	371-393	399-421	427-449
123-145	3.39794	NA	3.39794	3.39794	3.39794	3.39794	3.39794	3.39794	3.39794	3.39794	3.39794	3.39794
151-173	3.39794	NA	3.39794	3.39794	3.39794	3.39794	3.39794	3.39794	3.39794	3.39794	3.39794	3.39794
179-201	3.39794	NA	3.39794	3.39794	3.39794	3.39794	3.39794	3.39794	3.39794	3.39794	3.39794	3.39794
207-229	3.39794	NA	2.02119	3.39794	3.39794	3.39794	3.39794	3.39794	3.39794	3.39794	3.39794	3.39794
235-257	2.92788	NA	3.39794	2.02119	3.39794	3.39794	3.39794	3.39794	3.39794	3.39794	3.39794	3.39794
263-285	3.39794	NA	3.39794	3.39794	2.02119	3.39794	3.39794	3.39794	3.39794	3.39794	3.39794	3.39794
291-313	3.39794	NA	3.39794	3.39794	3.39794	2.21405	3.39794	3.39794	3.39794	3.39794	3.39794	3.39794
319-341	3.39794	NA	3.39794	3.39794	3.39794	3.39794	2.02119	3.39794	3.39794	3.39794	3.39794	3.39794
347-369	3.39794	NA	3.39794	3.39794	3.39794	3.39794	3.39794	2.02119	3.39794	3.39794	3.39794	3.39794
375-397	3.39794	NA	3.39794	3.39794	3.39794	3.39794	3.39794	3.39794	2.02119	3.39794	3.39794	3.39794
403-425	3.39794	NA	3.39794	3.39794	3.39794	3.39794	3.39794	3.39794	3.39794	2.02119	3.39794	3.39794
431-453	3.39794	NA	3.39794	3.39794	3.39794	3.39794	3.39794	3.39794	3.39794	3.39794	2.02119	3.39794
459-481	3.39794	NA	3.39794	3.39794	3.39794	3.39794	3.39794	3.39794	3.39794	3.39794	3.39794	2.02119
# Rows: ENSG00000181135 # Columns: ENSMUSG00000034429
ZFs	196-218	224-246	251-274	280-302	308-330	336-358	364-386
176-198	3.39794	3.39794	NA	3.39794	3.39794	3.39794	3.39794
204-226	3.39794	2.02119	NA	3.39794	3.39794	3.39794	3.39794
231-254	NA	NA	NA	NA	NA	NA	NA
260-282	3.39794	3.39794	NA	1.95856	3.39794	3.39794	3.39794
288-310	3.39794	3.39794	NA	3.39794	1.95856	3.39794	3.39794
316-338	3.39794	3.39794	NA	3.39794	3.39794	2.02119	3.39794
344-366	3.39794	3.39794	NA	3.39794	3.39794	3.39794	2.02119
# Rows: ENSG00000167635 # Columns: ENSMUSG00000037029
ZFs	16-38	44-66	72-94	100-122	128-150	156-178	184-206	212-234	240-262	268-290
16-38	2.02119	3.39794	3.39794	3.39794	3.39794	3.39794	3.39794	3.39794	3.39794	3.39794
44-66	3.39794	2.02119	2.92788	3.39794	3.39794	2.21405	3.39794	3.39794	3.39794	3.39794
72-94	3.39794	3.39794	3.39794	3.39794	3.39794	3.39794	3.39794	3.39794	3.39794	3.39794
100-122	3.39794	3.39794	3.39794	2.02119	3.39794	3.39794	3.39794	3.39794	3.39794	3.39794
128-150	3.39794	3.39794	3.39794	3.39794	2.02119	3.39794	3.39794	3.39794	3.39794	3.39794
156-178	3.39794	2.21405	2.92788	3.39794	3.39794	2.02119	3.39794	3.39794	3.39794	3.39794
184-206	3.39794	3.39794	3.39794	3.39794	3.39794	3.39794	2.02119	3.39794	3.39794	3.39794
212-234	3.39794	3.39794	3.39794	3.39794	3.39794	3.39794	3.39794	2.02119	3.39794	3.39794
240-262	3.39794	3.39794	3.39794	3.39794	3.39794	3.39794	3.39794	3.39794	2.02119	3.39794
268-290	3.39794	3.39794	3.39794	3.39794	3.39794	3.39794	3.39794	3.39794	3.39794	2.02119
# Rows: ENSG00000142611 # Columns: ENSMUSG00000039410
ZFs	230-253	282-304	310-332	338-361	367-389	395-417	424-446	952-974	980-1003	1009-1031
230-253	NA	NA	NA	NA	NA	NA	NA	NA	NA	NA
281-303	NA	2.55108	3.39794	NA	3.39794	3.39794	3.39794	3.39794	NA	3.39794
309-331	NA	3.39794	2.63306	NA	3.39794	3.39794	3.39794	3.39794	NA	3.39794
337-360	NA	NA	NA	NA	NA	NA	NA	NA	NA	NA
366-388	NA	3.39794	3.39794	NA	2.55108	3.39794	3.39794	3.39794	NA	3.39794
394-416	NA	3.39794	3.39794	NA	3.39794	2.63306	3.39794	3.39794	NA	3.39794
423-445	NA	3.39794	3.39794	NA	3.39794	3.39794	2.63306	3.39794	NA	3.39794
951-973	NA	3.39794	3.39794	NA	3.39794	3.39794	3.39794	2.63306	NA	3.39794
979-1002	NA	NA	NA	NA	NA	NA	NA	NA	NA	NA
1008-1030	NA	3.39794	3.39794	NA	3.39794	3.39794	3.39794	3.39794	NA	2.63306
# Rows: ENSG00000186812 # Columns: ENSMUSG00000024276
ZFs	278-300	306-328	334-356	360-384	390-412	418-440	446-468	474-496	502-524
285-307	2.02119	3.39794	3.39794	NA	3.39794	3.39794	3.39794	3.39794	3.39794
313-335	3.39794	2.02119	3.39794	NA	3.39794	3.39794	3.39794	3.39794	3.39794
341-363	3.39794	3.39794	3.39794	NA	3.39794	3.39794	3.39794	3.39794	3.39794
367-391	NA	NA	NA	NA	NA	NA	NA	NA	NA
397-419	3.39794	3.39794	3.39794	NA	3.39794	3.39794	3.39794	3.39794	3.39794
425-447	3.39794	3.39794	3.39794	NA	3.39794	2.21405	3.39794	2.21405	3.39794
453-475	3.39794	3.39794	3.39794	NA	3.39794	3.39794	3.39794	3.39794	3.39794
481-503	3.39794	3.39794	3.39794	NA	3.39794	2.21405	3.39794	2.02119	3.39794
509-531	3.39794	3.39794	3.39794	NA	3.39794	3.39794	3.39794	3.39794	2.02119
# Rows: ENSG00000103449 # Columns: ENSMUSG00000031665
ZFs	43-65	450-472	478-500	705-727	733-755	765-787	1000-1022	1028-1050	1133-1155	1161-1183
43-65	2.63306	3.39794	3.39794	3.39794	3.39794	3.39794	3.39794	3.39794	3.39794	3.39794
449-471	3.39794	2.63306	3.39794	3.39794	3.39794	3.39794	3.39794	3.39794	3.39794	3.39794
477-499	3.39794	3.39794	2.63306	3.39794	3.39794	3.39794	3.39794	3.39794	3.39794	3.39794
706-728	3.39794	3.39794	3.39794	2.50583	3.39794	3.39794	3.39794	3.39794	3.39794	3.39794
734-756	3.39794	3.39794	3.39794	3.39794	2.63306	3.39794	3.39794	3.39794	3.39794	2.92788
766-788	3.39794	3.39794	3.39794	3.39794	3.39794	2.63306	3.39794	3.39794	3.39794	3.39794
1001-1023	3.39794	3.39794	3.39794	3.39794	3.39794	3.39794	2.50583	3.39794	3.39794	3.39794
1029-1051	3.39794	3.39794	3.39794	3.39794	3.39794	3.39794	3.39794	2.55108	3.39794	3.39794
1134-1156	3.39794	3.39794	3.39794	3.39794	3.39794	3.39794	3.39794	3.39794	2.50583	3.39794
1162-1184	3.39794	3.39794	3.39794	3.39794	2.92788	3.39794	3.39794	3.39794	3.39794	2.63306
# Rows: ENSG00000043355 # Columns: ENSMUSG00000061524
ZFs	332-356	362-386	392-414
333-357	NA	NA	NA
363-387	NA	NA	NA
393-415	NA	NA	2.63306
# Rows: ENSG00000184939 # Columns: ENSMUSG00000031907
ZFs	208-230	250-272	278-300	306-328	334-356	362-384	390-412	446-468	494-516	522-544	550-572	578-600	606-628
211-233	2.02119	3.39794	3.39794	3.39794	3.39794	3.39794	3.39794	3.39794	3.39794	3.39794	3.39794	3.39794	3.39794
254-276	3.39794	2.02119	3.39794	3.39794	3.39794	3.39794	3.39794	3.39794	3.39794	3.39794	3.39794	3.39794	3.39794
282-304	3.39794	3.39794	2.02119	3.39794	3.39794	3.39794	3.39794	3.39794	3.39794	3.39794	3.39794	3.39794	3.39794
310-332	3.39794	3.39794	3.39794	2.02119	3.39794	3.39794	3.39794	3.39794	3.39794	3.39794	3.39794	3.39794	3.39794
338-360	3.39794	3.39794	3.39794	3.39794	2.92788	3.39794	3.39794	3.39794	3.39794	3.39794	3.39794	3.39794	3.39794
366-388	3.39794	3.39794	3.39794	3.39794	3.39794	2.02119	3.39794	3.39794	3.39794	3.39794	3.39794	3.39794	3.39794
394-416	3.39794	3.39794	3.39794	3.39794	3.39794	3.39794	2.02119	3.39794	3.39794	3.39794	3.39794	3.39794	3.39794
450-472	3.39794	3.39794	3.39794	3.39794	3.39794	3.39794	3.39794	2.02119	3.39794	2.92788	3.39794	3.39794	3.39794
497-519	3.39794	3.39794	3.39794	3.39794	3.39794	3.39794	3.39794	3.39794	2.02119	3.39794	3.39794	3.39794	3.39794
525-547	3.39794	3.39794	3.39794	3.39794	3.39794	3.39794	3.39794	2.92788	3.39794	2.02119	3.39794	3.39794	3.39794
553-575	3.39794	3.39794	3.39794	3.39794	3.39794	3.39794	3.39794	3.39794	3.39794	3.39794	2.02119	3.39794	3.39794
581-603	3.39794	3.39794	3.39794	3.39794	3.39794	3.39794	3.39794	3.39794	3.39794	3.39794	3.39794	2.02119	3.39794
609-631	3.39794	3.39794	3.39794	3.39794	3.39794	3.39794	3.39794	3.39794	3.39794	3.39794	3.39794	3.39794	2.02119
# Rows: ENSG00000130803 # Columns: ENSMUSG00000057551
ZFs	223-245	251-273	279-301	307-329	335-357	363-385	391-413	419-441	447-469	475-497	503-525	531-553	559-581
222-244	2.02119	3.39794	3.39794	3.39794	3.39794	3.39794	3.39794	3.39794	3.39794	3.39794	3.39794	3.39794	3.39794
250-272	3.39794	2.02119	3.39794	3.39794	3.39794	3.39794	3.39794	3.39794	3.39794	3.39794	3.39794	3.39794	3.39794
278-300	3.39794	3.39794	2.02119	3.39794	3.39794	3.39794	3.39794	3.39794	3.39794	3.39794	3.39794	3.39794	3.39794
306-328	3.39794	3.39794	3.39794	2.02119	3.39794	3.39794	3.39794	3.39794	3.39794	3.39794	3.39794	3.39794	3.39794
334-356	3.39794	3.39794	3.39794	3.39794	2.02119	3.39794	3.39794	3.39794	3.39794	3.39794	3.39794	3.39794	3.39794
362-384	3.39794	3.39794	3.39794	3.39794	3.39794	2.02119	3.39794	3.39794	3.39794	3.39794	3.39794	3.39794	3.39794
390-412	3.39794	3.39794	3.39794	3.39794	3.39794	3.39794	2.02119	3.39794	3.39794	2.97128	3.39794	3.39794	3.39794
418-440	3.39794	3.39794	3.39794	3.39794	3.39794	3.39794	3.39794	2.02119	3.39794	3.39794	2.02119	3.39794	3.39794
446-468	3.39794	3.39794	3.39794	3.39794	3.39794	3.39794	3.39794	3.39794	2.02119	3.39794	3.39794	3.39794	3.39794
474-496	3.39794	3.39794	3.39794	3.39794	3.39794	3.39794	2.97128	3.39794	3.39794	2.02119	3.39794	3.39794	3.39794
502-524	3.39794	3.39794	3.39794	3.39794	3.39794	3.39794	3.39794	2.02119	3.39794	3.39794	2.02119	3.39794	3.39794
530-552	3.39794	3.39794	3.39794	3.39794	3.39794	3.39794	3.39794	3.39794	3.39794	3.39794	3.39794	2.02119	3.39794
558-580	3.39794	3.39794	3.39794	3.39794	3.39794	3.39794	3.39794	3.39794	3.39794	3.39794	3.39794	3.39794	2.02119
# Rows: ENSG00000169957 # Columns: ENSMUSG00000047371
ZFs	289-311	317-339	345-367	373-395	401-423	429-451	457-479	485-507	513-535	541-563
261-283	2.21405	3.39794	3.39794	3.39794	3.39794	3.39794	3.39794	3.39794	3.39794	3.39794
289-311	3.39794	2.02119	3.39794	3.39794	3.39794	3.39794	3.39794	3.39794	3.39794	3.39794
317-339	3.39794	3.39794	2.21405	2.25334	3.39794	3.39794	3.39794	3.39794	3.39794	2.55108
345-367	3.39794	3.39794	2.25334	2.21405	3.39794	3.39794	3.39794	3.39794	3.39794	2.55108
373-395	3.39794	3.39794	3.39794	3.39794	2.21405	3.39794	3.39794	3.39794	3.39794	3.39794
401-423	3.39794	3.39794	3.39794	3.39794	3.39794	2.02119	3.39794	3.39794	3.39794	3.39794
429-451	3.39794	3.39794	3.39794	3.39794	3.39794	3.39794	2.21405	3.39794	3.39794	3.39794
457-479	3.39794	3.39794	3.39794	3.39794	3.39794	3.39794	3.39794	2.21405	3.39794	3.39794
485-507	3.39794	3.39794	3.39794	3.39794	3.39794	3.39794	3.39794	3.39794	2.02119	3.39794
513-535	3.39794	3.39794	2.55108	2.55108	3.39794	3.39794	3.39794	3.39794	3.39794	2.21405
# Rows: ENSG00000169926 # Columns: ENSMUSG00000052040
ZFs	168-192	198-222	228-250
167-191	NA	NA	NA
197-221	NA	NA	NA
227-249	NA	NA	2.55108
# Rows: ENSG00000164011 # Columns: ENSMUSG00000045268
ZFs	83-105	111-133	139-161	167-189	195-217	223-245	251-273
115-137	2.02119	3.39794	3.39794	3.39794	3.39794	3.39794	3.39794
143-165	3.39794	2.02119	3.39794	3.39794	3.39794	3.39794	3.39794
171-193	3.39794	3.39794	2.02119	3.39794	3.39794	3.39794	3.39794
199-221	3.39794	3.39794	3.39794	2.02119	3.39794	3.39794	3.39794
227-249	3.39794	3.39794	3.39794	3.39794	2.02119	3.39794	3.39794
255-277	3.39794	3.39794	3.39794	3.39794	3.39794	2.02119	3.39794
283-305	3.39794	3.39794	3.39794	3.39794	3.39794	3.39794	2.02119
# Rows: ENSG00000204335 # Columns: ENSMUSG00000075304
ZFs	296-320	326-350	356-378
296-320	NA	NA	NA
326-350	NA	NA	NA
356-378	NA	NA	2.21405
# Rows: ENSG00000118263 # Columns: ENSMUSG00000025959
ZFs	218-242	248-272	278-300
219-243	NA	NA	NA
249-273	NA	NA	NA
279-301	NA	NA	2.92788
# Rows: ENSG00000234284 # Columns: ENSMUSG00000044296
ZFs	202-226	232-254	260-282	288-310	316-338	344-366	372-394	400-422	428-450	456-478	484-506	512-534	540-562
201-226	NA	NA	NA	NA	NA	NA	NA	NA	NA	NA	NA	NA	NA
232-254	NA	3.39794	3.39794	3.39794	3.39794	3.39794	3.39794	3.39794	3.39794	3.39794	3.39794	3.39794	3.39794
260-282	NA	3.39794	2.25334	3.39794	3.39794	3.39794	3.39794	3.39794	3.39794	3.39794	3.39794	3.39794	3.39794
288-310	NA	3.39794	3.39794	3.39794	3.39794	3.39794	3.39794	3.39794	3.39794	3.39794	3.39794	3.39794	3.39794
316-338	NA	3.39794	3.39794	3.39794	2.02119	3.39794	3.39794	3.39794	3.39794	3.39794	3.39794	3.39794	3.39794
344-366	NA	3.39794	3.39794	3.39794	3.39794	2.02119	3.39794	3.39794	2.92788	3.39794	3.39794	3.39794	3.39794
372-394	NA	3.39794	3.39794	3.39794	3.39794	3.39794	3.39794	3.39794	3.39794	3.39794	3.39794	3.39794	3.39794
400-422	NA	3.39794	3.39794	3.39794	3.39794	3.39794	3.39794	3.39794	3.39794	3.39794	3.39794	3.39794	3.39794
428-450	NA	3.39794	3.39794	3.39794	3.39794	2.92788	3.39794	3.39794	2.02119	3.39794	3.39794	3.39794	3.39794
456-478	NA	3.39794	3.39794	3.39794	3.39794	3.39794	3.39794	3.39794	3.39794	2.02119	3.39794	3.39794	3.39794
484-506	NA	3.39794	3.39794	3.39794	3.39794	3.39794	3.39794	3.39794	3.39794	3.39794	2.02119	3.39794	3.39794
512-534	NA	3.39794	3.39794	3.39794	3.39794	3.39794	3.39794	3.39794	3.39794	3.39794	3.39794	2.02119	3.39794
540-562	NA	3.39794	3.39794	3.39794	3.39794	3.39794	3.39794	3.39794	3.39794	3.39794	3.39794	3.39794	3.39794
# Rows: ENSG00000163884 # Columns: ENSMUSG00000030087
ZFs	320-344	350-374	380-402
321-345	NA	NA	NA
351-375	NA	NA	NA
381-403	NA	NA	2.63306
# Rows: ENSG00000184517 # Columns: ENSMUSG00000055835
ZFs	183-205	211-233	239-261	267-289	295-317	323-345	351-373	379-401
184-206	2.02119	3.39794	3.39794	3.39794	3.39794	3.39794	3.39794	3.39794
212-234	3.39794	2.02119	3.39794	3.39794	3.39794	3.39794	3.39794	3.39794
240-262	3.39794	3.39794	2.02119	3.39794	3.39794	3.39794	3.39794	3.39794
268-290	3.39794	3.39794	3.39794	3.39794	3.39794	3.39794	3.39794	3.39794
296-318	3.39794	3.39794	3.39794	3.39794	2.02119	3.39794	3.39794	3.39794
324-346	3.39794	3.39794	3.39794	3.39794	3.39794	2.02119	3.39794	3.39794
352-374	3.39794	3.39794	3.39794	3.39794	3.39794	3.39794	2.02119	3.39794
380-402	3.39794	3.39794	3.39794	3.39794	3.39794	3.39794	3.39794	2.02119
# Rows: ENSG00000122877 # Columns: ENSMUSG00000037868
ZFs	337-361	367-389	395-417
340-364	NA	NA	NA
370-392	NA	2.97128	3.39794
398-420	NA	3.39794	2.55108
# Rows: ENSG00000128610 # Columns: ENSMUSG00000029697
ZFs	260-282	288-310	316-338	344-366	372-394	400-423
260-282	2.63306	3.39794	3.39794	3.39794	3.39794	NA
288-310	3.39794	2.97772	3.39794	3.39794	3.39794	NA
316-338	3.39794	3.39794	2.63306	3.39794	3.39794	NA
344-366	3.39794	3.39794	3.39794	2.92788	3.39794	NA
372-394	3.39794	3.39794	3.39794	3.39794	2.63306	NA
400-423	NA	NA	NA	NA	NA	NA
# Rows: ENSG00000196456 # Columns: ENSMUSG00000007216
ZFs	104-126	132-154	159-182	188-210	279-301	307-329	335-357	364-386	446-468	474-496	502-524
107-129	2.02119	3.39794	NA	3.39794	3.39794	3.39794	3.39794	3.39794	3.39794	3.39794	3.39794
135-157	3.39794	2.02119	NA	3.39794	3.39794	3.39794	3.39794	3.39794	3.39794	3.39794	3.39794
162-185	NA	NA	NA	NA	NA	NA	NA	NA	NA	NA	NA
191-213	3.39794	3.39794	NA	2.92788	3.39794	3.39794	3.39794	3.39794	3.39794	3.39794	3.39794
281-303	3.39794	3.39794	NA	3.39794	2.21405	3.39794	3.39794	3.39794	2.21405	3.39794	3.39794
309-331	3.39794	3.39794	NA	3.39794	3.39794	2.21405	3.39794	3.39794	3.39794	2.21405	3.39794
337-359	3.39794	3.39794	NA	3.39794	3.39794	3.39794	1.95856	3.39794	3.39794	3.39794	3.39794
366-388	3.39794	3.39794	NA	3.39794	3.39794	3.39794	3.39794	2.21405	3.39794	3.39794	3.39794
446-468	3.39794	3.39794	NA	3.39794	2.21405	3.39794	3.39794	3.39794	2.02119	3.39794	3.39794
474-496	3.39794	3.39794	NA	3.39794	3.39794	2.21405	3.39794	3.39794	3.39794	2.21405	3.39794
502-524	3.39794	3.39794	NA	3.39794	3.39794	3.39794	3.39794	3.39794	3.39794	3.39794	2.02119
# Rows: ENSG00000166478 # Columns: ENSMUSG00000061079
ZFs	237-261	267-291	297-321	327-351	357-381	387-411	417-440
237-261	NA	NA	NA	NA	NA	NA	NA
267-291	NA	NA	NA	NA	NA	NA	NA
297-321	NA	NA	NA	NA	NA	NA	NA
327-351	NA	NA	NA	NA	NA	NA	NA
357-381	NA	NA	NA	NA	NA	NA	NA
387-411	NA	NA	NA	NA	NA	NA	NA
417-440	NA	NA	NA	NA	NA	NA	NA
# Rows: ENSG00000167377 # Columns: ENSMUSG00000044676
ZFs	225-247	253-275	281-303	309-331	337-359	365-387	393-415	421-443	449-471	477-499	505-527	533-555	561-583	589-611	617-639	645-667
196-218	3.39794	3.39794	3.39794	3.39794	3.39794	3.39794	3.39794	3.39794	3.39794	3.39794	3.39794	3.39794	3.39794	3.39794	3.39794	3.39794
224-246	3.39794	2.02119	3.39794	3.39794	3.39794	3.39794	3.39794	3.39794	3.39794	3.39794	3.39794	3.39794	3.39794	3.39794	2.02119	3.39794
252-274	3.39794	3.39794	2.02119	3.39794	3.39794	3.39794	3.39794	3.39794	3.39794	3.39794	3.39794	3.39794	3.39794	3.39794	3.39794	3.39794
280-302	3.39794	3.39794	3.39794	2.02119	3.39794	3.39794	3.39794	3.39794	3.39794	3.39794	3.39794	3.39794	3.39794	3.39794	3.39794	3.39794
308-330	3.39794	3.39794	3.39794	3.39794	2.21405	3.39794	3.39794	3.39794	3.39794	3.39794	3.39794	3.39794	3.39794	3.39794	3.39794	3.39794
336-358	3.39794	3.39794	3.39794	3.39794	3.39794	2.02119	3.39794	3.39794	3.39794	3.39794	3.39794	3.39794	3.39794	3.39794	3.39794	3.39794
364-386	3.39794	3.39794	3.39794	3.39794	3.39794	3.39794	2.92788	3.39794	3.39794	3.39794	3.39794	3.39794	3.39794	3.39794	3.39794	3.39794
392-414	2.21405	3.39794	3.39794	3.39794	3.39794	3.39794	3.39794	3.39794	3.39794	3.39794	3.39794	3.39794	3.39794	3.39794	3.39794	3.39794
420-442	3.39794	3.39794	3.39794	3.39794	3.39794	3.39794	3.39794	3.39794	3.39794	3.39794	3.39794	3.39794	3.39794	3.39794	3.39794	3.39794
448-470	3.39794	3.39794	3.39794	3.39794	3.39794	3.39794	3.39794	3.39794	3.39794	3.39794	3.39794	3.39794	3.39794	3.39794	3.39794	3.39794
476-498	3.39794	3.39794	3.39794	3.39794	3.39794	3.39794	3.39794	3.39794	3.39794	3.39794	2.02119	3.39794	3.39794	3.39794	3.39794	3.39794
504-526	3.39794	3.39794	3.39794	3.39794	3.39794	3.39794	3.39794	3.39794	3.39794	3.39794	3.39794	2.21405	3.39794	3.39794	3.39794	3.39794
532-554	3.39794	3.39794	3.39794	3.39794	3.39794	3.39794	3.39794	3.39794	3.39794	3.39794	3.39794	3.39794	2.02119	3.39794	3.39794	3.39794
560-582	3.39794	3.39794	3.39794	3.39794	3.39794	3.39794	3.39794	3.39794	3.39794	3.39794	3.39794	3.39794	3.39794	2.02119	3.39794	3.39794
588-610	3.39794	2.02119	3.39794	3.39794	3.39794	3.39794	3.39794	3.39794	3.39794	3.39794	3.39794	3.39794	3.39794	3.39794	2.02119	3.39794
616-638	3.39794	3.39794	3.39794	3.39794	3.39794	3.39794	3.39794	3.39794	3.39794	3.39794	3.39794	3.39794	3.39794	3.39794	3.39794	2.02119
# Rows: ENSG00000167182 # Columns: ENSMUSG00000018678
ZFs	525-549	555-579	585-607
525-549	NA	NA	NA
555-579	NA	NA	NA
585-607	NA	NA	2.50583
# Rows: ENSG00000181315 # Columns: ENSMUSG00000046351
ZFs	81-103	109-131	137-159	165-187	193-215	221-243	249-271	277-299
71-93	2.02119	3.39794	3.39794	3.39794	3.39794	3.39794	3.39794	3.39794
99-121	3.39794	2.02119	3.39794	3.39794	3.39794	3.39794	3.39794	3.39794
127-149	3.39794	3.39794	2.02119	3.39794	3.39794	3.39794	3.39794	3.39794
155-177	3.39794	3.39794	3.39794	2.02119	3.39794	3.39794	3.39794	3.39794
183-205	3.39794	3.39794	3.39794	3.39794	2.02119	3.39794	3.39794	3.39794
211-233	3.39794	3.39794	3.39794	3.39794	3.39794	2.02119	3.39794	3.39794
239-261	3.39794	3.39794	3.39794	3.39794	3.39794	3.39794	2.02119	3.39794
267-289	3.39794	3.39794	3.39794	3.39794	3.39794	3.39794	3.39794	2.02119
# Rows: ENSG00000085276 # Columns: ENSMUSG00000027684
ZFs	21-44	75-97	103-125	131-154	160-182	188-210	217-239	733-755	761-784	790-812
209-232	NA	NA	NA	NA	NA	NA	NA	NA	NA	NA
263-285	NA	2.50583	3.39794	NA	3.39794	3.39794	3.39794	3.39794	NA	3.39794
291-313	NA	3.39794	2.63306	NA	3.39794	3.39794	3.39794	3.39794	NA	3.39794
319-342	NA	NA	NA	NA	NA	NA	NA	NA	NA	NA
348-370	NA	3.39794	3.39794	NA	2.50583	3.39794	3.39794	3.39794	NA	3.39794
376-398	NA	3.39794	3.39794	NA	3.39794	2.63306	3.39794	3.39794	NA	3.39794
405-427	NA	3.39794	3.39794	NA	3.39794	3.39794	2.63306	3.39794	NA	3.39794
912-934	NA	3.39794	3.39794	NA	3.39794	3.39794	3.39794	2.63306	NA	3.39794
940-963	NA	NA	NA	NA	NA	NA	NA	NA	NA	NA
969-991	NA	3.39794	3.39794	NA	3.39794	3.39794	3.39794	3.39794	NA	2.63306
# Rows: ENSG00000141956 # Columns: ENSMUSG00000014039
ZFs	223-245	402-424	434-457	495-517	522-544	571-593	598-620	661-684	689-711	725-747	753-775	781-803	809-831	837-859	865-888	894-917
563-585	2.02119	3.39794	NA	3.39794	3.39794	3.39794	3.39794	NA	3.39794	3.39794	3.39794	3.39794	3.39794	3.39794	NA	NA
738-760	3.39794	2.92788	NA	3.39794	3.39794	3.39794	3.39794	NA	3.39794	3.39794	3.39794	3.39794	3.39794	3.39794	NA	NA
765-788	NA	NA	NA	NA	NA	NA	NA	NA	NA	NA	NA	NA	NA	NA	NA	NA
826-848	3.39794	3.39794	NA	2.50583	3.39794	3.39794	3.39794	NA	3.39794	3.39794	3.39794	3.39794	3.39794	3.39794	NA	NA
853-875	3.39794	3.39794	NA	3.39794	2.02119	3.39794	3.39794	NA	3.39794	3.39794	3.39794	3.39794	2.97128	3.39794	NA	NA
902-924	3.39794	3.39794	NA	3.39794	3.39794	2.50583	3.39794	NA	3.39794	3.39794	3.39794	3.39794	3.39794	3.39794	NA	NA
929-951	3.39794	3.39794	NA	3.39794	3.39794	3.39794	2.63306	NA	3.39794	3.39794	3.39794	3.39794	3.39794	3.39794	NA	NA
992-1015	NA	NA	NA	NA	NA	NA	NA	NA	NA	NA	NA	NA	NA	NA	NA	NA
1020-1042	3.39794	3.39794	NA	3.39794	3.39794	3.39794	3.39794	NA	2.55108	3.39794	3.39794	3.39794	3.39794	3.39794	NA	NA
1056-1078	3.39794	3.39794	NA	3.39794	3.39794	3.39794	3.39794	NA	3.39794	2.50583	3.39794	3.39794	3.39794	3.39794	NA	NA
1084-1106	3.39794	3.39794	NA	3.39794	3.39794	3.39794	3.39794	NA	3.39794	3.39794	2.50583	3.39794	3.39794	3.39794	NA	NA
1112-1134	3.39794	3.39794	NA	3.39794	3.39794	3.39794	3.39794	NA	3.39794	3.39794	3.39794	2.63306	3.39794	3.39794	NA	NA
1140-1162	3.39794	3.39794	NA	3.39794	2.97128	3.39794	3.39794	NA	3.39794	3.39794	3.39794	3.39794	2.63306	3.39794	NA	NA
1168-1190	3.39794	3.39794	NA	3.39794	3.39794	3.39794	3.39794	NA	3.39794	3.39794	3.39794	3.39794	3.39794	2.63306	NA	NA
1196-1219	NA	NA	NA	NA	NA	NA	NA	NA	NA	NA	NA	NA	NA	NA	NA	NA
1225-1248	NA	NA	NA	NA	NA	NA	NA	NA	NA	NA	NA	NA	NA	NA	NA	NA
# Rows: ENSG00000175395 # Columns: ENSMUSG00000072623
ZFs	117-139	144-166	172-194	200-222	228-250	256-278	284-306	312-334	340-362	368-390	396-418	424-446
116-140	NA	NA	NA	NA	NA	NA	NA	NA	NA	NA	NA	NA
146-168	3.39794	3.39794	3.39794	3.39794	3.39794	3.39794	3.39794	3.39794	3.39794	3.39794	3.39794	3.39794
174-196	3.39794	3.39794	3.39794	3.39794	3.39794	3.39794	3.39794	3.39794	3.39794	3.39794	3.39794	3.39794
202-224	3.39794	3.39794	3.39794	2.02119	2.92788	3.39794	3.39794	2.92788	2.92788	3.39794	3.39794	3.39794
230-252	3.39794	3.39794	3.39794	2.92788	2.02119	3.39794	3.39794	2.92788	2.92788	3.39794	3.39794	3.39794
258-280	3.39794	3.39794	3.39794	3.39794	3.39794	3.39794	3.39794	3.39794	3.39794	3.39794	3.39794	3.39794
286-308	3.39794	3.39794	3.39794	3.39794	3.39794	3.39794	2.02119	3.39794	3.39794	3.39794	3.39794	3.39794
314-336	3.39794	3.39794	3.39794	3.39794	3.39794	3.39794	3.39794	3.39794	3.39794	3.39794	3.39794	3.39794
342-364	3.39794	3.39794	3.39794	2.92788	2.92788	3.39794	3.39794	2.92788	2.02119	3.39794	3.39794	3.39794
370-392	3.39794	3.39794	3.39794	3.39794	3.39794	3.39794	3.39794	3.39794	3.39794	2.55108	3.39794	3.39794
398-420	3.39794	3.39794	3.39794	3.39794	3.39794	3.39794	3.39794	3.39794	3.39794	3.39794	3.39794	3.39794
426-448	3.39794	3.39794	3.39794	3.39794	3.39794	3.39794	3.39794	3.39794	3.39794	3.39794	3.39794	2.02119
# Rows: ENSG00000198939 # Columns: ENSMUSG00000049321
ZFs	100-122	128-150	156-178	184-206	212-234	240-262	268-290	296-318	324-346	352-374	380-402	408-430	436-458
102-124	3.39794	3.39794	3.39794	3.39794	3.39794	3.39794	3.39794	3.39794	3.39794	3.39794	3.39794	3.39794	3.39794
130-152	3.39794	3.39794	3.39794	3.39794	3.39794	3.39794	3.39794	3.39794	3.39794	3.39794	3.39794	3.39794	3.39794
158-180	3.39794	3.39794	2.21405	3.39794	2.21405	3.39794	3.39794	3.39794	3.39794	3.39794	3.39794	3.39794	2.21405
186-208	3.39794	3.39794	3.39794	3.39794	3.39794	3.39794	3.39794	3.39794	3.39794	3.39794	3.39794	3.39794	3.39794
214-236	3.39794	3.39794	2.21405	3.39794	2.21405	3.39794	3.39794	3.39794	3.39794	3.39794	3.39794	3.39794	2.21405
242-264	3.39794	3.39794	3.39794	3.39794	3.39794	3.39794	3.39794	3.39794	3.39794	3.39794	3.39794	3.39794	3.39794
270-292	3.39794	3.39794	3.39794	3.39794	3.39794	3.39794	2.02119	3.39794	3.39794	3.39794	3.39794	3.39794	3.39794
298-320	3.39794	3.39794	3.39794	3.39794	3.39794	3.39794	3.39794	2.02119	3.39794	3.39794	2.92788	3.39794	3.39794
326-348	3.39794	3.39794	3.39794	3.39794	3.39794	3.39794	3.39794	3.39794	2.21405	3.39794	3.39794	3.39794	3.39794
354-376	3.39794	3.39794	3.39794	3.39794	3.39794	3.39794	3.39794	3.39794	3.39794	2.02119	3.39794	3.39794	3.39794
382-404	3.39794	3.39794	3.39794	3.39794	3.39794	3.39794	3.39794	2.92788	3.39794	3.39794	2.50583	3.39794	3.39794
410-432	3.39794	3.39794	3.39794	3.39794	3.39794	3.39794	3.39794	3.39794	3.39794	3.39794	3.39794	2.02119	3.39794
438-460	3.39794	3.39794	3.39794	3.39794	3.39794	3.39794	2.50583	3.39794	3.39794	3.39794	3.39794	3.39794	3.39794
# Rows: ENSG00000214022 # Columns: ENSMUSG00000052751
ZFs	108-130	136-158	167-189	196-218	228-250	285-307	313-335	341-363	409-431	437-459	465-487	493-515	521-543	549-571	576-599
114-136	2.02119	3.39794	3.39794	3.39794	3.39794	3.39794	3.39794	3.39794	3.39794	3.39794	3.39794	3.39794	3.39794	3.39794	NA
142-164	3.39794	2.02119	3.39794	3.39794	3.39794	3.39794	3.39794	3.39794	3.39794	3.39794	2.92788	3.39794	3.39794	2.97128	NA
173-195	3.39794	3.39794	2.02119	3.39794	3.39794	3.39794	3.39794	3.39794	3.39794	3.39794	3.39794	3.39794	3.39794	3.39794	NA
202-225	NA	NA	NA	NA	NA	NA	NA	NA	NA	NA	NA	NA	NA	NA	NA
234-256	3.39794	3.39794	3.39794	3.39794	2.02119	3.39794	3.39794	3.39794	3.39794	3.39794	3.39794	3.39794	3.39794	3.39794	NA
293-315	3.39794	3.39794	3.39794	3.39794	3.39794	2.02119	3.39794	3.39794	3.39794	3.39794	3.39794	3.39794	3.39794	3.39794	NA
321-343	3.39794	3.39794	3.39794	3.39794	3.39794	3.39794	2.21405	3.39794	3.39794	3.39794	3.39794	3.39794	3.39794	3.39794	NA
349-371	3.39794	3.39794	3.39794	3.39794	3.39794	3.39794	3.39794	2.02119	3.39794	3.39794	3.39794	3.39794	3.39794	3.39794	NA
432-454	3.39794	3.39794	3.39794	3.39794	3.39794	3.39794	3.39794	3.39794	2.02119	3.39794	3.39794	3.39794	3.39794	3.39794	NA
460-482	3.39794	3.39794	3.39794	3.39794	3.39794	3.39794	3.39794	3.39794	3.39794	2.02119	3.39794	3.39794	3.39794	3.39794	NA
488-510	3.39794	2.92788	3.39794	3.39794	3.39794	3.39794	3.39794	3.39794	3.39794	3.39794	2.02119	3.39794	3.39794	2.97128	NA
516-538	3.39794	3.39794	3.39794	3.39794	3.39794	3.39794	3.39794	3.39794	3.39794	3.39794	3.39794	2.02119	3.39794	3.39794	NA
544-566	3.39794	3.39794	3.39794	3.39794	3.39794	3.39794	3.39794	3.39794	3.39794	3.39794	3.39794	3.39794	2.02119	3.39794	NA
572-594	3.39794	2.97128	3.39794	3.39794	3.39794	3.39794	3.39794	3.39794	3.39794	3.39794	2.97128	3.39794	3.39794	2.02119	NA
599-622	NA	NA	NA	NA	NA	NA	NA	NA	NA	NA	NA	NA	NA	NA	NA
# Rows: ENSG00000124092 # Columns: ENSMUSG00000070495
ZFs	257-279	285-307	313-336	342-364	370-392	398-421	428-451	458-480	486-508	514-537	546-568
257-279	2.21405	3.39794	NA	3.39794	3.39794	NA	NA	3.39794	3.39794	NA	3.39794
285-307	3.39794	2.50583	NA	3.39794	3.39794	NA	NA	3.39794	3.39794	NA	3.39794
313-336	NA	NA	NA	NA	NA	NA	NA	NA	NA	NA	NA
342-364	3.39794	3.39794	NA	2.50583	2.97128	NA	NA	3.39794	3.39794	NA	3.39794
370-392	3.39794	3.39794	NA	2.97128	1.95856	NA	NA	3.39794	3.39794	NA	3.39794
398-421	NA	NA	NA	NA	NA	NA	NA	NA	NA	NA	NA
428-451	NA	NA	NA	NA	NA	NA	NA	NA	NA	NA	NA
458-480	3.39794	3.39794	NA	3.39794	3.39794	NA	NA	2.8651	3.39794	NA	3.39794
486-508	3.39794	3.39794	NA	3.39794	3.39794	NA	NA	3.39794	2.92788	NA	3.39794
514-537	NA	NA	NA	NA	NA	NA	NA	NA	NA	NA	NA
546-568	3.39794	3.39794	NA	3.39794	3.39794	NA	NA	3.39794	3.39794	NA	3.39794
# Rows: ENSG00000173875 # Columns: ENSMUSG00000074194
ZFs	102-124	139-161	167-189	195-217	223-245	251-273	281-303	309-331	337-359	365-387	393-415	421-443	449-471	477-499	505-527
100-122	2.92788	3.39794	3.39794	3.39794	3.39794	3.39794	3.39794	3.39794	3.39794	3.39794	3.39794	3.39794	3.39794	3.39794	3.39794
132-154	3.39794	2.02119	3.39794	3.39794	3.39794	3.39794	3.39794	3.39794	3.39794	3.39794	3.39794	3.39794	3.39794	3.39794	3.39794
160-182	3.39794	3.39794	1.95856	3.39794	3.39794	3.39794	3.39794	3.39794	3.39794	3.39794	3.39794	3.39794	3.39794	2.02119	3.39794
188-210	3.39794	3.39794	3.39794	2.92788	2.92788	3.39794	2.92788	3.39794	3.39794	3.39794	3.39794	3.39794	3.39794	3.39794	3.39794
216-238	3.39794	3.39794	3.39794	3.39794	3.39794	3.39794	3.39794	3.39794	3.39794	3.39794	3.39794	3.39794	3.39794	3.39794	3.39794
244-266	3.39794	3.39794	3.39794	3.39794	3.39794	2.02119	3.39794	3.39794	3.39794	3.39794	3.39794	3.39794	3.39794	3.39794	3.39794
272-294	3.39794	3.39794	3.39794	2.02119	2.02119	3.39794	2.02119	3.39794	3.39794	3.39794	3.39794	3.39794	3.39794	3.39794	3.39794
300-322	3.39794	3.39794	3.39794	3.39794	3.39794	3.39794	3.39794	3.39794	3.39794	3.39794	3.39794	3.39794	3.39794	3.39794	3.39794
328-350	3.39794	3.39794	3.39794	3.39794	3.39794	3.39794	3.39794	3.39794	1.95856	3.39794	3.39794	3.39794	3.39794	3.39794	3.39794
356-378	3.39794	2.02119	3.39794	3.39794	3.39794	3.39794	3.39794	3.39794	3.39794	3.39794	3.39794	3.39794	3.39794	3.39794	3.39794
384-406	3.39794	3.39794	3.39794	2.02119	2.02119	3.39794	2.02119	3.39794	3.39794	3.39794	3.39794	3.39794	3.39794	3.39794	3.39794
412-434	3.39794	3.39794	3.39794	3.39794	3.39794	3.39794	3.39794	3.39794	3.39794	3.39794	3.39794	3.39794	3.39794	3.39794	3.39794
440-462	3.39794	3.39794	3.39794	3.39794	3.39794	3.39794	3.39794	3.39794	3.39794	3.39794	3.39794	3.39794	3.39794	3.39794	3.39794
468-490	3.39794	3.39794	3.39794	3.39794	3.39794	3.39794	3.39794	3.39794	3.39794	3.39794	3.39794	3.39794	3.39794	3.39794	3.39794
496-518	3.39794	3.39794	2.02119	3.39794	3.39794	3.39794	3.39794	3.39794	3.39794	3.39794	3.39794	3.39794	3.39794	2.02119	3.39794
524-546	3.39794	3.39794	3.39794	3.39794	3.39794	3.39794	3.39794	3.39794	2.25334	3.39794	3.39794	3.39794	3.39794	3.39794	3.39794
552-574	3.39794	3.39794	3.39794	3.39794	3.39794	3.39794	3.39794	3.39794	3.39794	3.39794	3.39794	3.39794	3.39794	3.39794	3.39794
# Rows: ENSG00000217236 # Columns: ENSMUSG00000068859
ZFs	332-356	362-386	392-414
332-356	NA	NA	NA
362-386	NA	NA	NA
392-414	NA	NA	2.63306
# Rows: ENSG00000165512 # Columns: ENSMUSG00000059878
ZFs	55-77	83-105	111-133	138-161	167-189
55-77	2.02119	3.39794	3.39794	NA	3.39794
83-105	3.39794	2.02119	3.39794	NA	3.39794
111-133	3.39794	3.39794	2.50583	NA	3.39794
139-161	3.39794	3.39794	3.39794	NA	3.39794
167-189	3.39794	3.39794	3.39794	NA	2.02119
# Rows: ENSG00000102554 # Columns: ENSMUSG00000005148
ZFs	362-386	392-416	422-444
373-397	NA	NA	NA
403-427	NA	NA	NA
433-455	NA	NA	2.92788
# Rows: ENSG00000130711 # Columns: ENSMUSG00000079466
ZFs	243-265	271-293	299-323
243-265	2.63306	3.39794	NA
271-293	3.39794	2.63306	NA
299-323	NA	NA	NA
# Rows: ENSG00000147789 # Columns: ENSMUSG00000033669
ZFs	192-214	220-242	248-270	276-298	304-326	332-354	360-383	412-434	440-462	468-490	496-518	524-546	552-574	580-602	633-655	661-683
261-283	3.39794	3.39794	3.39794	3.39794	3.39794	3.39794	NA	3.39794	3.39794	3.39794	3.39794	3.39794	3.39794	3.39794	3.39794	3.39794
289-311	3.39794	3.39794	3.39794	3.39794	3.39794	3.39794	NA	3.39794	3.39794	3.39794	3.39794	3.39794	3.39794	3.39794	3.39794	3.39794
317-339	3.39794	3.39794	3.39794	3.39794	2.50583	3.39794	NA	3.39794	3.39794	3.39794	3.39794	3.39794	3.39794	2.92788	3.39794	3.39794
345-367	3.39794	3.39794	3.39794	3.39794	3.39794	3.39794	NA	3.39794	3.39794	3.39794	3.39794	3.39794	3.39794	3.39794	3.39794	3.39794
373-395	3.39794	3.39794	3.39794	3.39794	3.39794	3.39794	NA	3.39794	3.39794	3.39794	3.39794	3.39794	3.39794	3.39794	3.39794	3.39794
424-446	3.39794	3.39794	3.39794	3.39794	3.39794	3.39794	NA	2.02119	3.39794	3.39794	3.39794	3.39794	3.39794	3.39794	3.39794	3.39794
452-474	3.39794	3.39794	3.39794	3.39794	3.39794	3.39794	NA	3.39794	2.02119	3.39794	3.39794	3.39794	3.39794	3.39794	3.39794	3.39794
480-502	3.39794	3.39794	2.55108	3.39794	3.39794	3.39794	NA	3.39794	3.39794	2.55108	3.39794	3.39794	3.39794	3.39794	3.39794	3.39794
508-530	3.39794	3.39794	3.39794	3.39794	3.39794	3.39794	NA	3.39794	3.39794	3.39794	2.92788	3.39794	3.39794	3.39794	3.39794	3.39794
[truncated: 203 more rows]
